# Supplementary material for: Genomic epidemiology of Vibrio cholerae reveals the regional and global spread of two epidemic non-toxigenic lineages
Source: PLoS Negl Trop Dis. 2020 Feb 18;14(2):e0008046. doi: 10.1371/journal.pntd.0008046 (PMC7048298; doi:10.1371/journal.pntd.0008046)
Supplement: S1 Table — (XLSX) [file pntd.0008046.s001.xlsx]

## Sheet: S1 Table
S1 Table. Background information of 969 V. cholerae isolates used in this research.
Strain	Accession	Lineage	Lineage in Domman et al. Science, 2017	Isolation time	Isolation location	Source	Source Detailed	Clinical symptom	Gene blastn coverage (%)
									tcpA	ctxB	ctxA	zot	ace	orfU	cep	rstA	rstB	rstR
93154	ERR044790	L1	Classical	1996	Mexico	Clinical	Clinical		1	1	1	0.995833	1	1	1	1	1	0
95409	ERR044792	L1	Classical	1997	Mexico	Clinical	Clinical		1	1	1	1	1	1	1	1	1	0
95412	ERR044793	L1	Classical	1997	Mexico	Clinical	Clinical		1	1	1	1	1	1	0.9	1	1	0
95412	GCA_000348105.2	L1		1997	Mexico	Clinical	NA		1	1	1	1	1	1	1	1	1	0
5/66	GCA_000754625.1	L1		1966	Pakistan	Clinical	Stool		1	1	1	1	1	1	0.92	1	1	0
97639_1	ERR044789	L1	Classical	1995	Mexico	Clinical	Clinical		1	1	1	1	1	1	1	1	1	0
A103	GCA_001254575.1	L1		1990	NA	NA	NA		1	1	1	1	1	1	1	1	1	0
A111	GCA_001253495.1	L1		1990	NA	NA	NA		1	1	0.96	1	1	1	1	1	1	0
A389	GCA_001259795.1	L1		1987	Bangladesh	NA	NA		1	1	1	1	1	1	1	1	1	0
A46	GCA_001259555.1	L1		1964	NA	NA	NA		1	1	1	1	1	1	1	1	1	0
A59	GCA_001254535.1	L1		1970	India	NA	NA		1	1	1	1	1	1	1	1	1	0
A60	GCA_001248195.1	L1		1958	Thailand	NA	NA		1	1	1	1	1	1	1	1	1	0
A61	GCA_001250935.1	L1		1970	India	NA	NA		0	1	1	1	1	1	1	1	1	0
A66	GCA_001260915.1	L1		1962	Bangladesh	NA	NA		1	1	1	1	1	1	1	1	1	0
A68	GCA_001259635.1	L1		1949	Egypt	NA	NA		1	1	1	1	1	1	1	1	1	0
A70	GCA_001248905.1	L1		1969	Bangladesh	NA	NA		1	1	1	1	1	1	1	1	1	0
A76	GCA_001259495.1	L1		1982	Bangladesh	NA	NA		1	1	1	1	1	1	1	1	1	0
ATCC 11629	GCA_001471455.1	L1		NA	NA	NA	NA		1	1	1	1	1	1	1	1	1	0
ATCC 14035	GCA_000621645.1	L1		NA	NA	NA	NA		1	1	1	1	1	1	1	1	1	0
D-35	GCA_000961975.1	L1		1958	Bangladesh: Dakka	Clinical	Stool		1	1	1	0.9975	1	1	0.92	1	1	0
GP16	GCA_001251495.1	L1		1971	India	NA	NA		1	1	1	1	1	1	1	1	1	0
M29	GCA_000709105.1	L1		1942	Russia: Astrakhan	Clinical	Stool		1	1	1	1	1	1	0.92	1	1	0
Mex15	ERR042755	L1	Classical	1997	Mexico	Clinical	Clinical		1	1	1	1	1	1	1	1	1	0
Mex16	ERR042756	L1	Classical	1997	Mexico	Clinical	Clinical		1	1	1	1	1	1	1	1	1	0
O395	GCA_000021625.1	L1		1965	India	Clinical	NA		1	1	1	1	1	1	1	1	1	0
31	GCA_001281585.1	L2		2011	Ukraine: Mariupol	Clinical	NA		1	1	1	1	1	1	1	1	1	1
39	GCA_001281595.1	L2		2011	Ukraine: Mariupol	Environmental	Water		1	1	1	1	1	1	1	1	1	1
43	GCA_001281615.1	L2		1994	Ukraine: Mariupol	Clinical	NA		1	1	1	1	1	1	1	1	1	1
56	GCA_001281665.1	L2		1994	Ukraine: Mariupol	Environmental	Water		1	1	1	1	1	1	1	1	1	0
76	GCA_001899465.1	L2		2011	Ukraine: Mariupol	Clinical	Stool		1	1	1	1	1	1	1	1	1	1
81	GCA_000786335.1	L2		2014	Russia: Rostov-on-Don	Environmental	Water		1	1	1	1	1	1	1	1	1	1
89	GCA_002196135.1	L2		2016	Ukraine: Yalta	Environmental	Water		1	1	1	1	1	1	1	1	1	1
147	GCA_002196105.1	L2		2016	Ukraine: Yalta	Environmental	Water		1	1	1	1	1	1	1	1	1	1
153	GCA_002204095.1	L2		2011	Ukraine: Mariupol	Clinical	Stool		1	1	1	1	1	1	1	1	1	1
155	GCA_002196155.1	L2		NA	Ukraine: Mariupol	Clinical	Stool		1	1	1	1	1	1	1	1	1	1
186	GCA_003015005.1	L2		2011	Ukraine: Mariupol	Clinical	sewage		1	1	1	1	1	1	1	1	1	1
223	GCA_002196185.1	L2		NA	Ukraine: Nizhnie Serogozy	NA	Flushing		1	0.7	1	1	1	1	1	0.98	0.94	1
1346	GCA_001253035.1	L2		2005	Mozambique	NA	NA		1	1	1	1	1	1	1	1	1	0
1362	GCA_001260295.1	L2		2005	Mozambique	NA	NA		1	1	1	1	1	1	1	1	1	0
1627	GCA_001247835.1	L2		2005	Mozambique	NA	NA		1	1	1	1	1	1	1	1	1	0
2044	GCA_003013485.1	L2		1966	Iraq: Bagdad	Clinical	feces		1	1	1	1	1	1	1	1	1	1
4110	GCA_001257035.1	L2		1995	Viet Nam	NA	NA		1	1	1	1	1	1	1	1	1	0
4111	GCA_001252855.1	L2		2002	Viet Nam	NA	NA		1	1	1	1	1	1	1	1	1	0
4113	GCA_001259055.1	L2		2003	Viet Nam	NA	NA		1	1	1	1	1	1	1	1	1	0
4121	GCA_001252075.1	L2		2004	Viet Nam	NA	NA		1	1	1	1	1	1	1	1	1	0
4322	GCA_001249315.1	L2		2004	India	NA	NA		1	0.4	0.96	1	1	1	1	1	1	1
4339	GCA_001260335.1	L2		2004	India	NA	NA		1	1	1	1	1	1	1	1	1	1
4488	GCA_001258555.1	L2		2006	India	NA	NA		1	1	1	1	1	1	1	1	1	1
4519	GCA_001248505.1	L2		2005	India	NA	NA		1	1	1	1	1	1	1	1	1	1
4536	GCA_001255835.1	L2		2007	India	NA	NA		1	1	1	1	1	1	1	1	1	1
4538	GCA_001259715.1	L2		2007	India	NA	NA		1	1	1	1	1	1	1	1	1	1
4551	GCA_001252055.1	L2		2007	India	NA	NA		1	1	1	1	1	1	1	1	1	1
4552	GCA_001259235.1	L2		2007	India	NA	NA		1	1	1	1	1	1	1	1	1	1
4585	GCA_001252895.1	L2		2007	India	NA	NA		1	1	1	1	1	1	1	1	1	1
4593	GCA_001257895.1	L2		2007	India	NA	NA		1	1	1	1	1	1	1	1	1	1
4605	GCA_001259135.1	L2		2007	India	NA	NA		1	1	1	1	1	1	1	1	1	1
4623	GCA_001254635.1	L2		2007	India	NA	NA		1	1	1	1	1	1	1	1	1	1
4642	GCA_001250435.1	L2		2006	India	NA	NA		1	0	0.28	1	1	1	1	1	1	1
4646	GCA_001258995.1	L2		2007	India	NA	NA		1	1	1	1	1	1	1	1	1	1
4656	GCA_001258495.1	L2		2006	India	NA	NA		1	1	0.48	1	1	1	1	1	1	1
4662	GCA_001260175.1	L2		2001	Bangladesh	NA	NA		1	1	1	1	1	1	1	1	1	1
4663	GCA_001256015.1	L2		2001	Bangladesh	NA	NA		1	1	1	1	1	1	1	1	1	1
4672	GCA_001249795.1	L2		2000	Bangladesh	NA	NA		1	0.9	1	1	1	1	1	1	0.92	1
4675	GCA_001254815.1	L2		2001	Bangladesh	NA	NA		1	0	0	0.880833	1	1	1	1	1	1
4679	GCA_001247245.1	L2		1999	Bangladesh	NA	NA		1	1	0.48	1	1	1	1	1	1	1
4784	GCA_001254335.1	L2		2009	Tanzania	NA	NA		1	1	1	1	1	1	1	1	1	1
5879	GCA_002911455.1	L2		1972	Russia: Taganrog	Clinical	NA		1	1	1	1	1	1	1	1	1	1
6193	GCA_001257835.1	L2		2005	Kenya	NA	NA		1	1	1	1	1	1	1	1	1	1
6194	GCA_001251935.1	L2		2007	Kenya	NA	NA		1	1	1	1	1	1	1	1	1	1
6201	GCA_001261555.1	L2		2007	Kenya	NA	NA		1	1	1	1	1	1	1	1	1	1
6210	GCA_001259475.1	L2		2007	Kenya	NA	NA		1	1	1	1	1	1	1	1	1	1
6215	GCA_001252775.1	L2		2005	Kenya	NA	NA		1	1	1	1	1	1	1	1	1	1
7685	GCA_001255915.1	L2		2009	Kenya	NA	NA		1	1	1	1	1	1	1	1	1	1
7687	GCA_001251435.1	L2		2009	Kenya	NA	NA		1	1	1	1	1	1	1	1	1	1
7714	GCA_002076415.1	L2		2015	Tanzania: DAR ES SALAAM	Clinical	Stool		1	1	1	1	1	1	1	1	1	1
17609	GCA_002078825.1	L2		2015	Tanzania: Kigoma	Clinical	Stool		1	1	1	1	1	1	1	1	1	1
19886	GCA_002078715.1	L2		2015	Tanzania: Kigoma	Clinical	Stool		1	1	1	1	1	1	1	1	1	1
20390	GCA_002078815.1	L2		2015	Tanzania: Kigoma	Clinical	Stool		1	1	1	1	1	1	1	1	1	1
20478	GCA_002076785.1	L2		2015	Tanzania: KIGOMA	Clinical	Stool		1	1	1	1	1	1	1	1	1	1
21027	GCA_002078705.1	L2		2015	Tanzania: Kigoma	Clinical	Stool		1	1	1	1	1	1	1	1	1	1
39361	GCA_002078635.1	L2		2015	Tanzania: Dar Es Salaam	Clinical	Stool		1	1	1	1	1	1	1	1	1	1
47610	GCA_002076645.1	L2		2015	Tanzania: DAR ES SALAAM	Clinical	Stool		1	1	1	1	1	1	1	1	1	1
47623	GCA_002076485.1	L2		2015	Tanzania: DAR ES SALAAM	Clinical	Stool		1	1	1	1	1	1	1	1	1	1
48055	GCA_002076315.1	L2		2015	Tanzania: DAR ES SALAAM	Clinical	Stool		1	1	1	1	1	1	1	1	1	1
116059	GCA_000348045.2	L2		NA	NA	NA	NA		1	1	1	1	1	1	1	1	1	1
330081	GCA_002808105.1	L2		2014	Bangladesh:Dhaka	Clinical	stool		1	1	1	1	1	1	1	1	1	1
330110	GCA_002807895.1	L2		2014	Bangladesh:Dhaka	Clinical	stool		1	1	1	1	1	1	1	1	1	1
330113	GCA_002807785.1	L2		2014	Bangladesh:Dhaka	Clinical	stool		1	1	1	1	1	1	1	1	1	1
330590	GCA_002807705.1	L2		2014	Bangladesh:Dhaka	Clinical	stool		1	1	1	1	1	1	1	1	1	1
00-1_S85	QZRB00000000	L2		2000	China: Hangzhou	Clinical	Patient	Severe	1	1	1	0.595	1	1	1	1	1	1
00-12_S86	QZRC00000000	L2		2000	China: Hangzhou	Clinical	Patient	Severe	1	1	1	1	1	1	1	0.86	0.72	1
01-38_S91	QZRD00000000	L2		2001	China: Hangzhou	Clinical	Patient	Moderate	1	1	1	1	0.55	0.97	1	0.86	0.62	1
05-15_S38	QZRE00000000	L2		2005	China: Hangzhou	Clinical	Patient	Severe	1	1	1	0.509167	1	1	0.5	0.87	0.68	1
06-25_S109	QZRF00000000	L2		2006	China: Hangzhou	Clinical	Patient	Moderate	1	1	1	0.838333	0.97	0.74	1	0.82	0.68	1
07-15_S120	QZRG00000000	L2		2007	China: Hangzhou	Clinical	Patient	NA	1	1	1	0.625	0.29	0.82	0	0.79	0.66	1
08-2_S132	QZRH00000000	L2		2008	China: Hangzhou	Carrier	Carrier		1	1	1	0.785833	0.27	0.68	0.79	0.86	0.58	1
09-42_S155	QZRI00000000	L2		2009	China: Hangzhou	Clinical	Patient	NA	1	1	1	1	1	1	1	1	0.66	1
09-5_S54	QZRJ00000000	L2		2009	China: Hangzhou	Environmental	Aquatic animal (soft-shelled turtle, agricultural market)		1	1	1	1	1	1	1	0.87	0.72	1
10-13_S12	QZRK00000000	L2		2010	China: Hangzhou	Clinical	Patient	Mild	1	1	1	1	1	1	1	1	0.66	1
10-17_S15	QZRL00000000	L2		2010	China: Hangzhou	Clinical	Patient	Severe	1	1	1	1	1	1	1	1	0.92	1
11-5_S25	QZRM00000000	L2		2011	China: Hangzhou	Clinical	Patient	Severe	1	1	1	1	1	1	1	0.86	0.62	1
11S	GCA_002076185.1	L2		2015	Tanzania: SINGIDA	Clinical	Stool		1	1	1	1	1	1	1	1	1	1
1270D	GCA_003130495.1	L2		1994	Russia: Dagestan	Clinical	NA		1	1	1	1	1	1	1	1	1	0
146N	GCA_002918345.1	L2		1994	India: Varanasi	Environmental	river water		1	0	0	0	0	0	0	0	0	0
146P	GCA_002918335.1	L2		1994	India:Varanasi	Environmental	river water		1	1	1	1	1	1	1	1	1	1
16241D	GCA_003130465.1	L2		1994	Russia: Dagestan	Clinical	NA		1	1	1	1	1	1	1	0.98	0.94	0
169D	GCA_003130485.1	L2		1993	Russia: Dagestan	Clinical	NA		1	1	1	1	1	1	1	1	1	1
1Mo	GCA_002076425.1	L2		2015	Tanzania: MOROGORO	Clinical	Stool		1	1	1	1	1	1	1	1	1	1
2009V-1046	GCA_000237405.2	L2		2009	USA	Clinical	Stool		1	1	1	1	1	1	1	1	1	1
2009V-1085	GCA_000237425.2	L2		2009	USA	Clinical	Stool		1	1	1	1	1	1	1	1	1	1
2009V-1096	GCA_000237445.2	L2		2009	USA	Clinical	Stool		1	1	1	1	1	1	1	1	1	1
2009V-1116	GCA_000237465.2	L2		2009	USA	Clinical	Stool		1	1	1	1	1	1	1	1	1	1
2009V-1131	GCA_000237485.2	L2		2009	USA	Clinical	Stool		1	1	1	1	1	1	1	1	1	1
2010AA-142	GCA_000788425.1	L2		2010	Haiti: Artibonite	Clinical	Stool		1	1	1	1	1	1	1	1	1	1
2010AA-143	GCA_000788415.1	L2		2010	Haiti: Artibonite	Clinical	Stool		1	1	1	1	1	1	1	1	1	1
2010AA-144	GCA_000788435.1	L2		2010	Haiti: Artibonite	Clinical	Stool		1	1	1	1	1	1	1	1	1	1
2010AA-145	GCA_000788535.1	L2		2010	Haiti: Artibonite	Clinical	Stool		1	1	1	1	1	1	1	1	1	1
2010AA-146	GCA_000788555.1	L2		2010	Haiti: Artibonite	Clinical	Stool		1	1	1	1	1	1	1	1	1	1
2010AA-147	GCA_000788575.1	L2		2010	Haiti: Artibonite	Clinical	Stool		1	1	1	1	1	1	1	1	1	1
2010AA-148	GCA_000788595.1	L2		2010	Haiti: Artibonite	Clinical	Stool		1	1	1	1	1	1	1	1	0.67	1
2010AA-150	GCA_000788615.1	L2		2010	Haiti: Artibonite	Clinical	Stool		1	1	1	1	1	1	1	1	1	1
2010AA-151	GCA_000788635.1	L2		2010	Haiti: Artibonite	Clinical	Stool		1	1	1	1	1	1	1	1	1	1
2010EL-1749	GCA_000237505.2	L2		2010	Cameroon	Clinical	Stool		1	1	1	1	1	1	1	1	0.94	1
2010EL-1786	GCA_000166455.2	L2		2010	Haiti	Clinical	Stool		1	1	1	1	1	1	1	1	1	1
2010EL-1792	GCA_000166495.2	L2		2010	Haiti	Clinical	NA		1	0.99	1	1	1	1	1	1	0.94	1
2010EL-1798	GCA_000166475.2	L2		2010	Haiti	Clinical	NA		1	1	1	1	1	1	1	1	0.94	1
2010EL-1961	GCA_000237525.2	L2		2010	Haiti	Clinical	Stool		1	1	1	1	1	1	1	1	0.94	1
2010EL-2010H	GCA_000237545.2	L2		2010	Haiti	Clinical	Stool		1	1	1	1	1	1	1	1	0.94	1
2010EL-2010N	GCA_000237565.2	L2		2010	Haiti	Clinical	Stool		1	1	1	1	1	1	1	1	0.94	1
2010V-1014	GCA_000237585.2	L2		2010	USA	Clinical	Stool		1	1	1	1	1	1	1	1	0.94	1
2011EL-1089	GCA_000237605.2	L2		2010	Haiti	Clinical	Stool		1	1	1	1	1	1	1	1	0.94	1
2011EL-1133	GCA_000237625.2	L2		2011	Haiti	Clinical	Stool		1	0	0.99	0.955	1	1	0.78	1	0.94	1
2011EL-1137	GCA_000237645.2	L2		2009	South Africa	Clinical	Stool		1	1	1	1	1	1	1	1	0.94	1
2011EL-301	GCA_000257415.2	L2		2011	Russia: Taganrog	Environmental	Water		1	1	1	1	1	1	1	1	1	1
2011V-1021	GCA_000237665.2	L2		2011	Dominican Republic	Clinical	Stool		1	1	1	1	1	1	1	1	0.94	1
2012EL-2176	GCA_000765415.1	L2		2012	Haiti	Clinical	NA		1	1	1	1	1	1	1	1	1	1
2012Env-131	GCA_000788655.1	L2		2012	Haiti: Leogane Bridge	Environmental	Water		1	1	1	1	1	1	1	1	1	1
2012Env-326	GCA_000788695.1	L2		2012	Haiti: Macome beach Grev	Environmental	Water		1	1	1	1	1	1	1	1	1	1
2012Env-90	GCA_000788735.1	L2		2012	Haiti: Gressier	Environmental	Water		1	1	1	1	1	1	1	1	1	1
2012Env-94	GCA_000788855.1	L2		2012	Haiti: Gressier Beach	Environmental	Water		1	1	1	1	1	1	1	1	1	1
2012HC-07	GCA_000788875.1	L2		2012	Haiti: Gressier	Clinical	Stool		1	1	1	1	1	1	1	1	1	1
2012HC-08	GCA_000789115.1	L2		2012	Haiti: Gressier	Clinical	Stool		1	1	1	1	1	1	1	1	1	1
2012HC-10	GCA_000789135.1	L2		2012	Haiti: Gressier	Clinical	Stool		1	1	1	1	1	1	1	1	1	1
2012HC-11	GCA_000789035.1	L2		2012	Haiti: Gressier	Clinical	Stool		1	1	1	1	1	1	1	1	1	1
2012HC-12	GCA_000789155.1	L2		2012	Haiti: Gressier	Clinical	Stool		1	1	1	1	1	1	1	1	1	1
2012HC-15	GCA_000789075.1	L2		2012	Haiti: Gressier	Clinical	Stool		1	1	1	1	1	1	1	1	1	1
2012HC-16	GCA_000789055.1	L2		2012	Haiti: Gressier	Clinical	Stool		1	1	1	1	1	1	1	1	1	1
2012HC-17	GCA_000788915.1	L2		2012	Haiti: Gressier	Clinical	Stool		1	1	1	1	1	1	1	1	1	1
2012HC-18	GCA_000788895.1	L2		2012	Haiti: Gressier	Clinical	Stool		1	1	1	1	1	1	1	1	1	1
2012HC-19	GCA_000789095.1	L2		2012	Haiti: Gressier	Clinical	Stool		1	1	1	1	1	1	1	1	1	1
2012HC-21	GCA_000788995.1	L2		2012	Haiti: Gressier	Clinical	Stool		1	1	1	1	1	1	1	1	1	1
2012HC-22	GCA_000789015.1	L2		2012	Haiti: Gressier	Clinical	Stool		1	1	1	1	1	1	1	1	1	1
2012HC-24	GCA_000788795.1	L2		2012	Haiti: Gressier	Clinical	Stool		1	1	1	1	1	1	1	1	1	1
2012HC-31	GCA_000788835.1	L2		2012	Haiti: Gressier	Clinical	Stool		1	1	1	1	1	1	1	1	1	1
2012HC-32	GCA_000788935.1	L2		2012	Haiti: Gressier	Clinical	Stool		1	1	1	1	1	1	1	1	1	1
2012HC-33	GCA_000788975.1	L2		2012	Haiti: Gressier	Clinical	Stool		1	1	1	1	1	1	1	1	1	1
2012HC-34	GCA_000788815.1	L2		2012	Haiti: Gressier	Clinical	Stool		1	1	1	1	1	1	1	1	1	1
2012HC-35	GCA_000788955.1	L2		2012	Haiti: Gressier	Clinical	Stool		1	1	1	1	1	1	1	1	1	1
20-a_11	GCA_003056705.1	L2		1995	Ukraine: Mykolaiv Oblast	NA	feces		1	1	1	1	1	1	1	1	1	1
21B	GCA_002076775.1	L2		2015	Tanzania: KIGOMA	Clinical	Stool		1	1	1	1	1	1	1	1	1	1
220075-6	GCA_002807865.1	L2		2014	Bangladesh:Dhaka	Clinical	stool		1	1	1	1	1	1	1	1	1	1
220076-6	GCA_002807825.1	L2		2014	Bangladesh:Dhaka	Clinical	stool		1	1	1	1	1	1	1	1	1	1
22043200_C1	GCA_002808465.1	L2		2013	Bangladesh:Dhaka	Clinical	stool		1	1	1	1	1	1	1	1	1	1
22043202_C1	GCA_002808165.1	L2		2013	Bangladesh:Dhaka	Clinical	stool		1	1	1	1	1	1	1	1	1	1
22043204_C1	GCA_002808435.1	L2		2013	Bangladesh:Dhaka	Clinical	stool		1	1	1	1	1	1	1	1	1	1
22043300_C6	GCA_002808215.1	L2		2013	Bangladesh:Dhaka	Clinical	stool		1	1	1	1	1	1	1	1	1	1
22044108_C3	GCA_002808275.1	L2		2013	Bangladesh:Dhaka	Clinical	stool		1	1	1	1	1	1	1	1	1	1
22087102_C2	GCA_002808145.1	L2		2013	Bangladesh:Dhaka	Clinical	stool		1	1	1	1	1	1	1	1	1	1
22087500_C9	GCA_002808345.1	L2		2013	Bangladesh:Dhaka	Clinical	stool		1	1	1	1	1	1	1	1	1	1
2Mo	GCA_002076705.1	L2		2015	Tanzania: MOROGORO	Clinical	Stool		1	1	1	1	1	1	1	1	1	1
31Ki	GCA_002076535.1	L2		2015	Tanzania: KIGOMA	Clinical	Stool		1	1	1	1	1	1	1	1	1	1
3265/80	GCA_000786345.1	L2		2014	Russia: Moscow	Clinical	Stool		1	1	1	1	1	1	1	1	1	1
330013_C1	GCA_002808485.1	L2		2013	Bangladesh:Dhaka	Clinical	stool		1	1	1	1	1	1	1	1	1	1
330033_C1	GCA_002808265.1	L2		2013	Bangladesh:Dhaka	Clinical	stool		1	1	1	1	1	1	1	1	1	1
330073_A	GCA_002807765.1	L2		2013	Bangladesh:Dhaka	Clinical	stool		1	1	1	1	1	1	1	1	1	1
330073_B	GCA_002807965.1	L2		2013	Bangladesh:Dhaka	Clinical	stool		1	1	1	1	1	1	1	1	1	1
330440_C1	GCA_002808065.1	L2		2013	Bangladesh:Dhaka	Clinical	stool		1	1	1	1	1	1	1	1	1	1
330898_C2	GCA_002808225.1	L2		2013	Bangladesh:Dhaka	Clinical	stool		1	1	1	1	1	1	1	1	1	1
330920_A	GCA_002807945.1	L2		2013	Bangladesh:Dhaka	Clinical	stool		1	1	1	1	1	1	1	1	1	1
330920_B	GCA_002807875.1	L2		2013	Bangladesh:Dhaka	Clinical	stool		1	1	1	1	1	1	1	1	1	1
331721_C1	GCA_002808415.1	L2		2013	Bangladesh:Dhaka	Clinical	stool		1	1	1	1	1	1	1	1	1	1
3500-05	GCA_000237685.2	L2		2005	USA	Clinical	Stool		1	1	1	1	1	1	1	1	0.94	1
3546-06	GCA_000237705.2	L2		2006	USA	Clinical	Stool		1	1	1	1	1	1	1	1	1	1
3554-08	GCA_000237725.2	L2		2008	USA	Clinical	Stool		1	1	1	1	1	1	1	1	1	1
3582-05	GCA_000237765.2	L2		2005	USA	Clinical	Stool		0	1	1	1	1	1	1	1	1	1
36KI	GCA_002078055.1	L2		2015	Tanzania:Kigoma	Clinical	Stool		1	1	1	1	1	1	1	1	1	1
39Ki	GCA_002076475.1	L2		2015	Tanzania: KIGOMA	Clinical	Stool		1	1	1	1	1	1	1	1	1	1
41D	GCA_003130475.1	L2		1998	Russia: Dagestan	Clinical	NA		1	1	1	1	1	1	1	0.83	0.1	0
4260B	GCA_000330905.1	L2		1993	Bangladesh	Clinical	Stool		1	1	1	1	1	1	1	1	1	1
4295STDY6534216	GCA_900324445.1	L2		NA	NA	NA	NA		1	1	1	1	1	1	1	1	1	1
4295STDY6534232	GCA_900324425.1	L2		NA	NA	NA	NA		1	1	1	1	1	1	1	1	1	1
4295STDY6534248	GCA_900324455.1	L2		NA	NA	NA	NA		1	1	1	1	1	1	1	1	1	1
43Ki	GCA_002078595.1	L2		2015	Tanzania: Kigoma	Clinical	Stool		1	1	1	1	1	1	1	1	1	1
5Mo	GCA_002076665.1	L2		2015	Tanzania: MOROGORO	Clinical	Stool		1	1	1	1	1	1	1	1	1	1
6/67	GCA_001641745.1	L2		1967	India	Clinical	NA		1	1	1	1	1	1	1	1	1	1
7Mo	GCA_002076615.1	L2		2015	Tanzania: MOROGORO	Clinical	Stool		1	1	1	1	1	1	1	1	1	1
8Mo	GCA_002076695.1	L2		2015	Tanzania: MOROGORO	Clinical	Stool		1	1	1	1	1	1	1	1	1	1
92/33213	ERR2008364	L2	7P	1992	Mexico	Clinical	Clinical		1	1	1	1	1	1	1	0.86	0.84	1
9Mo	GCA_002076635.1	L2		2015	Tanzania: MOROGORO	Clinical	Stool		1	1	1	1	1	1	1	1	1	1
A10	GCA_001254655.1	L2		1979	Bangladesh	NA	NA		1	1	1	1	1	1	1	1	1	1
A130	GCA_001251155.1	L2		1989	India	NA	NA		1	0.77	1	1	1	1	1	1	1	1
A131	GCA_001259315.1	L2		1989	India	NA	NA		1	1	0.92	0.994167	1	0.97	1	1	1	1
A152	GCA_001252875.1	L2		1991	Mozambique	NA	NA		1	1	0.96	1	1	0.99	1	1	1	1
A154	GCA_001253155.1	L2		1991	Mozambique	NA	NA		1	1	0.94	1	1	1	1	1	1	1
A155	GCA_001259915.1	L2		1991	Mozambique	NA	NA		1	0.88	0.95	1	1	1	1	1	1	1
A1552	GCA_002997215.1	L2		1992	Peru	NA	NA		1	1	1	1	1	1	1	1	1	1
A1552	GCA_002892855.1	L2		1992	USA: CA	Clinical	fecal sample		1	1	1	1	1	1	1	1	1	1
A1552	GCA_003097695.1	L2		1992	USA: CA	Clinical	human sample		1	1	1	1	1	1	1	1	1	1
A177	GCA_001249995.1	L2		1992	Colombia	NA	NA		1	1	1	1	1	1	1	1	1	1
A18	GCA_001252495.1	L2		1977	India	NA	NA		1	1	1	1	1	1	1	1	1	1
A180	GCA_001254915.1	L2		1992	Colombia	NA	NA		1	1	0.91	1	1	1	1	1	1	1
A184	GCA_001253175.1	L2		1992	Colombia	NA	NA		1	0.86	1	1	1	1	1	0.99	1	1
A185	GCA_001253295.1	L2		1992	Colombia	NA	NA		1	0.74	1	1	1	1	1	0.99	1	1
A186	GCA_001248135.1	L2		1992	Argentina	NA	NA		1	0.97	1	1	1	1	1	1	1	1
A19	GCA_001250235.2	L2		1971	Bangladesh	NA	NA		1	1	1	1	1	1	1	1	1	1
A193	GCA_001248865.1	L2		1992	Bolivia	NA	NA		1	0.97	1	1	1	1	1	1	1	1
A200	GCA_001255295.1	L2		1992	Argentina	NA	NA		1	1	1	1	1	1	1	1	1	1
A201	GCA_001261515.1	L2		1992	Argentina	NA	NA		1	1	0.94	1	1	0.94	1	1	1	1
A22	GCA_001255155.1	L2		1979	Bangladesh	NA	NA		1	1	1	1	1	1	1	1	1	1
A231	GCA_001256835.1	L2		1991	Mexico	NA	NA		1	0.88	0.96	1	1	1	1	1	1	1
A241	GCA_001256675.1	L2		1989	Viet Nam	NA	NA		1	0.9	0.94	1	1	1	1	1	1	1
A245	GCA_001261135.1	L2		1989	Viet Nam	NA	NA		1	0.88	0.94	1	1	0.98	1	1	1	1
A27	GCA_001260995.1	L2		1991	Peru	NA	NA		1	1	1	1	1	1	1	1	1	1
A29	GCA_001253235.1	L2		1991	Peru	NA	NA		1	1	1	1	1	1	1	1	1	1
A31	GCA_001253695.1	L2		1991	Peru	NA	NA		1	1	1	1	1	1	1	1	1	1
A32	GCA_001250455.1	L2		1991	Peru	NA	NA		1	1	1	1	1	1	1	1	1	1
A330	GCA_001257215.1	L2		1993	India	NA	NA		1	1	1	1	1	1	1	1	1	1
A346(1)	GCA_001247525.1	L2		1994	Bangladesh	NA	NA		1	1	1	1	1	1	1	1	1	1
A383	GCA_001257975.1	L2		2002	Bangladesh	NA	NA		1	1	1	0.684167	1	1	1	1	1	1
A4	GCA_001254055.1	L2		1973	NA	NA	NA		1	1	1	1	1	1	1	1	1	1
A488(1)	GCA_001257075.1	L2		2006	Bangladesh	NA	NA		1	1	1	1	1	1	1	1	1	1
A488(2)	GCA_001250615.1	L2		2006	Bangladesh	NA	NA		1	0.98	1	1	1	1	1	1	1	1
A5	GCA_001254675.1	L2		1989	Angola	NA	NA		1	1	1	1	1	1	1	1	1	1
A6	GCA_001255575.1	L2		1957	Indonesia	NA	NA		1	1	1	1	1	1	1	1	1	1
AG-8040	GCA_000348145.2	L2		NA	NA	NA	NA		1	1	1	1	1	1	1	1	0.92	1
B33	GCA_000174315.1	L2		NA	Mozambique	NA	NA		1	1	1	1	1	1	1	1	1	0
C5	GCA_001887395.1	L2		1957	Indonesia: Makassar	NA	NA		1	1	1	1	1	1	1	1	1	1
C6706	GCA_000237785.2	L2		1991	Peru	Clinical	Stool		1	1	1	1	1	1	1	1	0.94	1
CIRS 101	GCA_000175695.1	L2		2002	Bangladesh: Dhaka	NA	NA		1	1	1	1	1	1	1	1	1	1
CISM_0005	GCA_002099125.1	L2		2002	Mozambique: Manhica	Clinical	Stool		1	1	1	1	1	1	1	1	1	1
CISM_0008	GCA_002099115.1	L2		2005	Mozambique: Manhica	Environmental	Water		1	1	1	1	1	1	1	1	1	1
CISM_0010	GCA_002099095.1	L2		2002	Mozambique: Manhica	Environmental	Water		1	1	1	1	1	1	1	1	1	1
CISM_0014	GCA_002099065.1	L2		2002	Mozambique: Manhica	Environmental	Water		1	1	1	1	1	1	1	1	1	1
CISM_0015	GCA_002099055.1	L2		2002	Mozambique: Manhica	Clinical	Stool		1	1	1	1	1	1	1	1	1	1
CISM_0016	GCA_002099035.1	L2		2002	Mozambique: Manhica	Clinical	Stool		1	1	1	1	1	1	1	1	1	1
CISM_0017	GCA_002099015.1	L2		2002	Mozambique: Manhica	Clinical	Stool		1	1	1	1	1	1	1	1	1	1
CISM_0018	GCA_002098995.1	L2		2002	Mozambique: Manhica	Clinical	Stool		1	1	1	1	1	1	1	1	1	1
CISM_0019	GCA_002098965.1	L2		2002	Mozambique: Manhica	Clinical	Stool		1	1	1	1	1	1	1	1	1	1
CISM_0034	GCA_002098955.1	L2		2002	Mozambique: Manhica	Clinical	Stool		1	1	1	1	1	1	1	1	1	1
CISM_0035	GCA_002098935.1	L2		2002	Mozambique: Manhica	Clinical	Stool		1	1	1	1	1	1	1	1	1	1
CISM_0074	GCA_002098915.1	L2		2003	Mozambique: Manhica	Clinical	Stool		1	1	1	1	1	1	1	1	1	1
CISM_0079	GCA_002098875.1	L2		2003	Mozambique: Manhica	Clinical	Stool		1	1	1	1	1	1	1	1	1	1
CISM_0091	GCA_002098885.1	L2		2003	Mozambique: Manhica	Clinical	Stool		1	1	1	1	1	1	1	1	1	1
CISM_091	GCA_002098845.1	L2		NA	Mozambique: Manhica	Clinical	Stool		1	1	1	1	1	1	1	1	1	1
CISM_100	GCA_002098835.1	L2		2003	Mozambique: Manhica	Clinical	Stool		1	1	1	1	1	1	1	1	1	1
CISM_101	GCA_002098765.1	L2		2003	Mozambique: Manhica	Clinical	Stool		1	1	1	1	1	1	1	1	1	1
CISM_1019828.5	GCA_002098805.1	L2		2010	Mozambique: Manhica	Clinical	Stool		1	1	1	1	1	1	1	1	1	1
CISM_1019829.2	GCA_002098795.1	L2		2010	Mozambique: Manhica	Clinical	Stool		1	1	1	1	1	1	1	1	1	1
CISM_1020229.6	GCA_002098755.1	L2		2010	Mozambique: Manhica	Clinical	Stool		1	1	1	1	1	1	1	1	1	1
CISM_1020231.9	GCA_002098715.1	L2		2010	Mozambique: Manhica	Clinical	Stool		1	1	1	1	1	1	1	1	1	1
CISM_1020234.0	GCA_002098705.1	L2		2010	Mozambique: Manhica	Clinical	Stool		1	1	1	1	1	1	1	1	1	1
CISM_105	GCA_002098695.1	L2		2003	Mozambique: Manhica	Clinical	Stool		1	1	1	1	1	1	1	1	1	1
CISM_120	GCA_002098675.1	L2		2003	Mozambique: Manhica	Clinical	Stool		1	1	1	1	1	1	1	1	1	1
CISM_121	GCA_002098655.1	L2		2003	Mozambique: Manhica	Clinical	Stool		1	1	1	1	1	1	1	1	1	1
CISM_122	GCA_002098605.1	L2		2003	Mozambique: Manhica	Clinical	Stool		1	1	1	1	1	1	1	1	1	1
CISM_134	GCA_002098625.1	L2		2003	Mozambique: Manhica	Clinical	Stool		1	1	1	1	1	1	1	1	1	1
CISM_146	GCA_002098595.1	L2		2003	Mozambique: Manhica	Clinical	Stool		1	1	1	1	1	1	1	1	1	1
CISM_147	GCA_002098555.1	L2		2003	Mozambique: Manhica	Clinical	Stool		1	1	1	1	1	1	1	1	1	1
CISM_151	GCA_002098525.1	L2		2003	Mozambique: Manhica	Clinical	Stool		1	1	1	1	1	1	1	1	1	1
CISM_152	GCA_002098495.1	L2		2003	Mozambique: Manhica	Clinical	Stool		1	1	1	1	1	1	1	1	1	1
CISM_153	GCA_002098535.1	L2		2003	Mozambique: Manhica	Clinical	Stool		1	1	1	1	1	1	1	1	1	1
CISM_154	GCA_002098515.1	L2		2003	Mozambique: Manhica	Clinical	Stool		1	1	1	1	1	1	1	1	1	1
CISM_178	GCA_002098445.1	L2		2003	Mozambique: Manhica	Clinical	Stool		1	1	1	1	1	1	1	1	1	1
CISM_179	GCA_002098435.1	L2		2003	Mozambique: Manhica	Clinical	Stool		1	1	1	1	1	1	1	1	1	1
CISM_188	GCA_002098415.1	L2		2003	Mozambique: Manhica	Clinical	Stool		1	1	1	1	1	1	1	1	1	1
CISM_189	GCA_002098425.1	L2		2003	Mozambique: Manhica	Clinical	Stool		1	1	1	1	1	1	1	1	1	1
CISM_191	GCA_002098365.1	L2		2003	Mozambique: Manhica	Clinical	Stool		1	1	1	1	1	1	1	1	1	1
CISM_196	GCA_002098355.1	L2		2003	Mozambique: Manhica	Clinical	Stool		1	1	1	1	1	1	1	1	1	1
CISM_296	GCA_002098305.1	L2		NA	Mozambique: Manhica	Clinical	Stool		1	1	1	1	1	1	1	1	1	1
CISM_300043	GCA_002098295.1	L2		2008	Mozambique: Manhica	Clinical	Stool		1	1	1	1	1	1	1	1	1	1
CISM_300208	GCA_002098345.1	L2		2008	Mozambique: Manhica	Clinical	Stool		1	1	1	1	1	1	1	1	1	1
CISM_300209	GCA_002098335.1	L2		2008	Mozambique: Manhica	Clinical	Stool		1	1	1	1	1	1	1	1	1	1
CISM_300215	GCA_002098255.1	L2		2008	Mozambique: Manhica	Clinical	Stool		1	1	1	1	1	1	1	1	1	1
CISM_302015	GCA_002098225.1	L2		2009	Mozambique: Manhica	Clinical	Stool		1	1	1	1	1	1	1	1	1	1
CISM_302029	GCA_002098235.1	L2		2009	Mozambique: Manhica	Clinical	Stool		1	1	1	1	1	1	1	1	1	1
CISM_326	GCA_002098215.1	L2		NA	Mozambique: Manhica	Clinical	Stool		1	1	1	1	1	1	1	1	1	1
CISM_347	GCA_002098195.1	L2		NA	Mozambique: Manhica	Clinical	Stool		1	1	1	1	1	1	1	1	1	1
CISM_374	GCA_002098155.1	L2		NA	Mozambique: Manhica	Clinical	Stool		1	1	1	1	1	1	1	1	1	1
CISM_375	GCA_002098145.1	L2		NA	Mozambique: Manhica	Clinical	Stool		1	1	1	1	1	1	1	1	1	1
CISM_382	GCA_002098135.1	L2		NA	Mozambique: Manhica	Clinical	Stool		1	1	1	1	1	1	1	1	1	1
CISM_398	GCA_002098085.1	L2		NA	Mozambique: Manhica	Clinical	Stool		1	1	1	1	1	1	1	1	1	1
CISM_399	GCA_002098075.1	L2		NA	Mozambique: Manhica	Clinical	Stool		1	1	1	1	1	1	1	1	1	1
CISM_420	GCA_002098055.1	L2		NA	Mozambique: Manhica	Clinical	Stool		1	1	1	1	1	1	1	1	1	1
CISM_505	GCA_002098065.1	L2		NA	Mozambique: Manhica	Clinical	Stool		1	1	1	1	1	1	1	1	1	1
CISM_510	GCA_002098005.1	L2		NA	Mozambique: Manhica	Clinical	Stool		1	1	1	1	1	1	1	1	1	1
CISM_511	GCA_002097985.1	L2		NA	Mozambique: Manhica	Clinical	Stool		1	1	1	1	1	1	1	1	1	1
CISM_655630.3	GCA_002097975.1	L2		NA	Mozambique: Manhica	Clinical	Stool		1	1	1	1	1	1	1	1	1	1
CISM_655664.3	GCA_002097995.1	L2		NA	Mozambique: Manhica	Clinical	Stool		1	1	1	1	1	1	1	1	1	1
CISM_655665.0	GCA_002097925.1	L2		NA	Mozambique: Manhica	Clinical	Stool		1	1	1	1	1	1	1	1	1	1
CISM_710180.8	GCA_002097895.1	L2		NA	Mozambique: Manhica	Clinical	Stool		1	1	1	1	1	1	1	1	1	1
CISM_740115.4	GCA_002097905.1	L2		NA	Mozambique: Manhica	Clinical	Stool		1	1	1	1	1	1	1	1	1	1
CISM_769845.7	GCA_002097915.1	L2		NA	Mozambique: Manhica	Clinical	Stool		1	1	1	1	1	1	1	1	1	1
CISM_770067.4	GCA_002097845.1	L2		NA	Mozambique: Manhica	Clinical	Stool		1	1	1	1	1	1	1	1	1	1
CISM_770180.8	GCA_002097835.1	L2		NA	Mozambique: Manhica	Clinical	Stool		1	1	1	1	1	1	1	1	1	1
CISM_780298.0	GCA_002097825.1	L2		NA	Mozambique: Manhica	Clinical	Stool		1	1	1	1	1	1	1	1	1	1
CISM_S/Nida	GCA_002097765.1	L2		NA	Mozambique: Manhica	Clinical	Stool		1	1	1	1	1	1	1	1	1	1
CMR001	GCA_001860225.1	L2		2010	Cameroon	Clinical	NA		1	1	0.91	0.995833	1	1	1	1	1	1
CMR004	GCA_001858585.1	L2		2010	Cameroon	Clinical	NA		0.99	1	1	1	1	1	1	1	1	1
CMR007	GCA_001860265.1	L2		2010	Cameroon	Clinical	NA		1	1	1	1	1	1	1	1	0.94	1
CMR008	GCA_001860285.1	L2		2010	Cameroon	Clinical	NA		1	1	1	1	1	1	1	1	1	1
CMR009	GCA_001860295.1	L2		2010	Cameroon	Clinical	NA		1	1	1	1	1	1	1	1	0.88	1
CMR010	GCA_001860315.1	L2		2010	Cameroon	Clinical	NA		1	0.99	1	1	1	1	1	0.95	0.92	1
CMR011	GCA_001860345.1	L2		2011	Cameroon	Clinical	NA		1	1	1	1	1	0.91	1	1	1	0.98
CMR012	GCA_001860365.1	L2		2011	Cameroon	Clinical	NA		1	1	1	1	1	1	1	1	0.88	1
CMR013	GCA_001860385.1	L2		2011	Cameroon	Clinical	NA		1	1	1	1	1	1	1	1	1	1
CMR014	GCA_001860395.1	L2		2011	Cameroon	Clinical	NA		1	1	1	1	1	1	1	1	1	1
CMR015	GCA_001860425.1	L2		2011	Cameroon	Clinical	NA		1	1	1	1	1	1	1	1	1	1
CMR016	GCA_001860445.1	L2		2011	Cameroon	Clinical	NA		1	1	1	1	1	1	1	1	1	1
CMR017	GCA_001860465.1	L2		2011	Cameroon	Clinical	NA		1	1	1	1	1	1	1	1	1	1
CMR018	GCA_001860485.1	L2		NA	Cameroon	Clinical	NA		1	1	1	0.9775	1	1	1	1	1	1
CMR019	GCA_001858475.1	L2		NA	Cameroon	Clinical	NA		1	1	0.89	0.995833	1	1	1	1	1	1
CMR020	GCA_001858445.1	L2		NA	Cameroon	Clinical	NA		1	1	1	0.973333	0.86	1	1	1	0.92	1
CMR021	GCA_001858455.1	L2		2011	Cameroon	Clinical	NA		1	1	1	1	1	1	1	1	1	1
CMR022	GCA_001858465.1	L2		2011	Cameroon	Clinical	NA		1	1	1	1	1	1	1	1	1	1
CP1030(3)	GCA_000279555.1	L2		2008	Mexico	Environmental	NA		1	1	1	1	1	1	1	1	1	1
CP1032(5)	GCA_000279305.1	L2		1991	Mexico	Clinical	NA		1	1	1	1	1	1	1	1	1	1
CP1033(6)	GCA_000304755.1	L2		2000	Mexico	Clinical	Stool		1	1	1	1	1	0.96	0	1	0.96	1
CP1038(11)	GCA_000279325.1	L2		2009	Zimbabwe	Clinical	NA		1	1	1	1	1	1	1	0.16	1	0
CP1040(13)	GCA_000302985.1	L2		NA	NA	NA	NA		1	1	1	1	1	1	1	1	0.92	1
CP1041(14)	GCA_000279245.1	L2		2004	Zambia	Clinical	NA		1	1	1	1	1	1	1	1	1	1
CP1042(15)	GCA_000279345.1	L2		2010	Thailand	Clinical	NA		1	1	1	1	1	1	1	0.19	1	0
CP1044(17)	GCA_000303045.1	L2		NA	NA	NA	NA		1	1	1	1	1	1	1	1	1	1
CP1046(19)	GCA_000281655.1	L2		NA	NA	NA	NA		1	0	0	0	0	0	0	1	0.96	1
CP1047(20)	GCA_000279785.1	L2		NA	NA	NA	NA		1	1	1	1	1	1	1	1	1	1
CP1050(23)	GCA_000303065.1	L2		NA	NA	NA	NA		1	1	1	1	1	1	1	1	0.92	1
CRC1106	GCA_001887455.1	L2		1962	India	NA	NA		1	1	1	1	1	1	1	1	1	1
CRC711	GCA_001887435.1	L2		1964	India	NA	NA		1	1	1	1	1	1	1	1	1	1
E1162	GCA_001887495.1	L2		1962	China:Shanghai	NA	NA		1	1	1	1	1	1	1	1	1	1
E306	GCA_000487955.1	L2		2013	China: Beijing	Clinical	NA		1	1	1	1	1	1	1	1	1	1
E7946	GCA_002749635.1	L2		1978	Bahrain	Clinical	stool		1	1	1	1	1	1	1	1	1	1
E9120	GCA_001887655.1	L2		1961	Indonesia	NA	NA		0	1	1	1	1	1	1	1	1	1
EC-0009	GCA_000348165.2	L2		NA	NA	NA	NA		1	1	1	1	1	1	1	1	0.92	1
EC-0012	GCA_000348185.2	L2		NA	NA	NA	NA		1	1	1	1	1	1	1	1	1	1
EC-0027	GCA_000348205.2	L2		NA	NA	NA	NA		1	1	1	1	1	1	1	1	0.92	1
EC-0051	GCA_000348225.2	L2		NA	NA	NA	NA		1	1	1	1	1	1	1	1	1	1
EC-051	GCA_001282605.1	L2		2010	Bangladesh	Environmental	Pond Water		1	1	1	1	1	1	1	1	1	1
EDC-020	GCA_000348245.2	L2		NA	NA	NA	NA		1	1	1	1	1	1	1	1	0.92	1
EDC-022	GCA_000348265.2	L2		NA	NA	NA	NA		1	1	1	0.973333	1	1	1	1	0.92	1
EM-1536	GCA_000348285.2	L2		NA	NA	NA	NA		1	1	1	1	1	1	1	1	1	1
EM-1542	GCA_001187255.1	L2		2010	Bangladesh	Environmental	Pond Water		1	1	1	1	1	1	1	1	1	1
EM-1543	GCA_001186515.1	L2		2010	Bangladesh	Environmental	Pond Water		1	1	1	1	1	1	1	1	1	1
EM-1546	GCA_000348305.2	L2		NA	NA	NA	NA		1	1	1	1	1	1	1	1	0.92	1
EM-1626	GCA_001186485.1	L2		2011	Bangladesh	Environmental	Pond Water		1	1	1	1	1	1	1	1	1	1
EM-1652A	GCA_001186505.1	L2		2011	Bangladesh	Environmental	Pond Water		1	1	1	1	1	1	1	1	1	1
EM-1654	GCA_001186575.1	L2		2011	Bangladesh	Environmental	Pond Water		1	1	1	1	1	1	1	1	1	1
EM-1688	GCA_001186565.1	L2		2011	Bangladesh	Environmental	Pond Water		1	1	1	1	1	1	1	1	1	1
EM-1690	GCA_001186595.1	L2		2011	Bangladesh	Environmental	Pond Water		1	1	1	1	1	1	1	1	1	1
EM-1690A	GCA_001186585.1	L2		2011	Bangladesh	Environmental	Pond Water		1	1	1	1	1	1	1	1	1	1
EM-1706	GCA_001186645.1	L2		2011	Bangladesh	Environmental	Pond Water		0	1	1	1	1	1	1	1	1	1
EM-1727	GCA_000348365.1	L2		NA	NA	NA	NA		1	1	1	1	1	1	1	1	1	1
FC1225	GCA_002194335.1	L2		2001	India: Vellore	Clinical	Stool		1	1	1	1	1	1	1	1	1	1
FC1341	GCA_002194265.1	L2		2002	India: Vellore	Clinical	Stool		1	1	1	1	1	1	1	1	1	1
FC1384	GCA_002194245.1	L2		2000	India: Vellore	Clinical	Stool		1	1	1	1	1	1	1	1	1	1
FC1817	GCA_002194305.1	L2		1994	India: Vellore	Clinical	Stool		1	1	1	1	1	1	1	1	1	1
FC1877	GCA_002194155.1	L2		1995	India: Vellore	Clinical	Stool		1	1	1	1	1	1	1	1	1	1
FC2271	GCA_002194235.1	L2		1997	India: Vellore	Clinical	Stool		1	1	1	1	1	1	1	1	1	1
FC2273	GCA_002194215.1	L2		1998	India: Vellore	Clinical	Stool		1	1	1	1	1	1	1	1	1	1
FC3611a	GCA_002194165.1	L2		1999	India: Vellore	Clinical	Stool		1	1	1	1	1	1	1	1	1	1
FC3611b	GCA_002194185.1	L2		1997	India: Vellore	Clinical	Stool		1	1	1	1	1	1	1	1	1	1
FDAARGOS_223	GCA_002073335.1	L2		NA	USA:MD	Clinical	Blood		1	1	1	1	1	1	1	1	1	1
FJ147	GCA_000963555.1	L2		2005	China: Fujian	Clinical	NA		1	1	1	1	1	1	1	1	1	1
G_298 Guinea	GCA_000946735.1	L2		NA	NA	NA	NA		1	1	1	1	1	1	1	1	0.94	1
G_33	GCA_002102575.1	L2		1986	Guinea: Forecariah	Clinical	Stool		1	1	1	1	1	1	1	1	1	1
GP145	GCA_001250035.1	L2		1979	India	NA	NA		1	1	1	1	1	1	1	1	1	1
GP152	GCA_001249715.1	L2		1979	India	NA	NA		1	1	1	1	1	1	1	1	1	1
GP160	GCA_001254435.1	L2		1980	India	NA	NA		1	1	1	1	1	1	1	1	1	1
H1	GCA_000275645.1	L2		2010	Haiti	Clinical	stool		1	1	1	1	1	1	1	1	1	1
HC-06A1	GCA_000234375.2	L2		NA	NA	NA	NA		1	1	1	1	1	1	1	1	1	1
HC1037	GCA_002946655.1	L2		2014	Haiti: Jacmel	Clinical	Clinical isolate from adult patient		1	1	1	1	1	1	1	1	1	1
HC-17A1	GCA_000304935.2	L2		NA	NA	NA	NA		1	1	1	1	1	1	1	1	1	1
HC-17A2	GCA_000305675.2	L2		NA	NA	NA	NA		1	1	1	1	1	1	1	1	1	1
HC-19A1	GCA_000234965.1	L2		NA	NA	NA	NA		1	1	1	1	1	1	1	1	1	1
HC-20A2	GCA_000279415.1	L2		2010	Haiti	Clinical	Stool		1	1	1	1	1	1	1	1	1	1
HC-21A1	GCA_000234945.1	L2		NA	NA	NA	NA		1	1	1	1	1	1	1	1	1	1
HC-22A1	GCA_000234925.1	L2		NA	NA	NA	NA		1	1	1	1	1	1	1	1	1	1
HC-23A1	GCA_000234395.2	L2		2010	Haiti	Clinical	NA		1	1	1	1	1	1	1	0.038	1	0
HC-28A1	GCA_000234415.2	L2		NA	NA	NA	NA		1	1	1	1	1	1	1	1	1	1
HC-32A1	GCA_000234905.1	L2		NA	NA	NA	NA		1	1	1	1	1	1	1	1	1	1
HC-33A2	GCA_000234885.1	L2		NA	NA	NA	NA		1	1	1	1	1	1	1	1	1	1
HC-37A1	GCA_000305585.2	L2		NA	NA	NA	NA		1	1	1	1	1	1	1	1	1	1
HC-38A1	GCA_000221485.1	L2		2010	Haiti	Clinical	NA		1	1	1	1	1	1	1	1	1	1
HC-39A1	GCA_000302775.1	L2		NA	NA	NA	NA		1	1	1	1	1	1	1	1	1	1
HC-40A1	GCA_000221345.1	L2		2010	Haiti	Clinical	NA		1	0.89	1	1	1	1	1	1	1	1
HC-41A1	GCA_000302755.1	L2		NA	NA	NA	NA		1	1	1	1	1	1	1	1	1	1
HC-42A1	GCA_000279185.1	L2		NA	NA	NA	NA		1	1	1	1	1	1	1	1	1	1
HC-43A1	GCA_000234435.2	L2		2010	Haiti	Clinical	Stool		1	1	1	1	1	1	1	1	1	1
HC-46A1	GCA_000279455.1	L2		NA	NA	NA	NA		1	1	1	1	1	1	1	0.12	1	0
HC-47A1	GCA_000279955.1	L2		NA	NA	NA	NA		1	1	1	1	1	1	1	1	1	1
HC-48A1	GCA_000221365.1	L2		2010	Haiti	Clinical	NA		1	1	1	1	1	1	1	1	1	1
HC-48B2	GCA_000234865.1	L2		NA	NA	NA	NA		1	1	1	1	1	1	1	1	1	1
HC-49A2	GCA_000220725.2	L2		2010	Haiti	Clinical	NA		1	1	1	1	1	1	1	0	0.85	0
HC-50A2	GCA_000304995.1	L2		NA	NA	NA	NA		1	1	0.96	1	1	1	1	1	1	1
HC-56A2	GCA_000279205.1	L2		NA	NA	NA	NA		1	1	1	1	1	1	1	1	1	1
HC-57A2	GCA_000279375.1	L2		NA	NA	NA	NA		1	1	1	1	1	1	1	1	1	1
HC-62A1	GCA_000305075.2	L2		NA	NA	NA	NA		1	1	1	1	1	1	1	1	1	1
HC-62B1	GCA_000305625.2	L2		NA	NA	NA	NA		1	1	1	1	1	1	1	1	0.96	1
HC-64A1	GCA_000327105.3	L2		NA	NA	NA	NA		1	1	1	1	1	1	1	1	1	1
HC-65A1	GCA_000327125.3	L2		NA	NA	NA	NA		1	1	1	1	1	1	1	1	1	1
HC-67A1	GCA_000327145.3	L2		NA	NA	NA	NA		1	1	1	1	1	1	1	1	1	1
HC-68A1	GCA_000327165.3	L2		NA	NA	NA	NA		1	1	1	1	1	1	1	1	1	1
HC-69A1	GCA_000305695.2	L2		NA	NA	NA	NA		1	1	1	1	1	1	1	1	1	1
HC-70A1	GCA_000221385.1	L2		2010	Haiti	Clinical	NA		1	1	1	1	1	1	1	1	1	1
HC-71A1	GCA_000327185.3	L2		NA	NA	NA	NA		1	1	1	1	1	1	1	1	1	1
HC-72A2	GCA_000327205.3	L2		NA	NA	NA	NA		1	1	1	1	1	1	1	1	1	1
HC-77A1	GCA_000305095.2	L2		NA	NA	NA	NA		1	1	1	1	1	1	1	1	1	1
HC-7A1	GCA_000318485.2	L2		2010	Haiti	Clinical	Stool		1	1	1	1	1	1	1	1	1	1
HC-80A1	GCA_000327245.3	L2		NA	NA	NA	NA		1	0.97	1	1	1	1	1	1	1	1
HC-81A1	GCA_000318505.2	L2		2010	Haiti	Clinical	Stool		1	1	1	1	1	1	1	1	1	1
HC-81A2	GCA_000303125.1	L2		NA	NA	NA	NA		1	1	1	1	1	1	1	1	1	1
HCUF01	GCA_000220745.3	L2		2010	Haiti	Clinical	NA		1	1	1	1	1	1	1	1	1	1
HFU-02	GCA_000221425.1	L2		2010	Haiti	Clinical	NA		1	1	1	1	1	1	1	1	1	1
I-1187	GCA_001661905.1	L2		1994	Russia: Barnaul	Clinical	Stool		1	1	1	1	1	1	1	0.58	1	0
I-1263	GCA_000735705.1	L2		1997	Russia: Siberia	Clinical	Stool		1	1	1	1	1	1	1	0.54	1	0
I-1300	GCA_000967785.1	L2		1999	Russia:Yuzhno-Sakhalinsk	Clinical	Clinical sample		1	1	1	1	1	1	1	0.59	1	0
IDHO1_726	GCA_001247885.1	L2		2009	India	NA	NA		1	1	1	1	1	1	1	1	0.49	1
IEC224	GCA_000250855.1	L2		NA	Brazil: Belem	NA	NA		1	1	1	1	1	1	1	1	1	1
Inaba G4222	GCA_000338075.1	L2		2001	South Africa: Gauteng	Clinical	Stool		1	1	1	1	1	1	1	1	1	0
Inaba PIC018	GCA_001543465.1	L2		2007	Bangladesh	Clinical	Stool		1	1	1	1	1	1	1	1	1	1
Inaba RND18826	GCA_000500735.1	L2		2005	Russia: Tver	Clinical	Stool		1	1	1	1	1	1	1	1	1	1
Inaba RND18899	GCA_000500695.1	L2		2006	Russia: Murmansk	Clinical	Stool		1	0	0	0	0	0	0	0	0	0
InDRE 3140	GCA_000740515.2	L2		2013	Mexico: Mexico City	Clinical	Rectal swab		1	1	1	1	1	1	1	0.97	1	1
InDRE 4262	GCA_000953775.1	L2		2013	Mexico: Xonacatlan	Clinical	Stool		1	1	1	1	1	1	1	0.082	1	0
InDRE 4354	GCA_000953755.1	L2		2013	Mexico: Panuco	Clinical	Stool		1	1	1	1	1	1	1	0	0.99	0
J8YRS KAGUNGA	GCA_002078795.1	L2		2015	Tanzania: Kigoma	Clinical	Stool		1	1	1	1	1	1	1	1	1	1
KW3	GCA_001318185.1	L2		NA	Haiti	NA	NA		1	1	1	1	1	1	1	1	1	1
L-3226	GCA_000600255.1	L2		2010	Russia: Moscow	Clinical	Stool		1	1	1	1	1	1	1	1	0.94	1
M1030	GCA_002196335.1	L2		NA	Turkmenistan: Yoloten	Clinical	Stool		1	1	1	1	1	1	1	1	0.94	1
M1275	GCA_001517845.1	L2		1993	Russia: Dagestan	Clinical	Stool		1	1	1	1	1	1	1	1	1	1
M1275D	GCA_001517855.1	L2		2015	Russia: Dagestan	Clinical	Stool		1	1	1	1	1	1	1	0.86	0.81	1
M-1293	GCA_000705295.1	L2		1994	Russia: Sulina village, Dagestan	Clinical	NA		1	1	1	1	1	1	1	0.98	0.7	1
M1327	GCA_001641765.1	L2		1998	Russia: Dagestan	Clinical	Stool		1	1	1	1	1	1	1	1	1	1
M1344	GCA_002196275.1	L2		NA	Russia: Kazan	Clinical	Stool		1	1	1	1	1	1	1	1	1	1
M1429	GCA_000960915.1	L2		2004	Russia: Beloretsk	Clinical	Stool		1	1	1	1	1	1	1	1	1	1
M1509	GCA_002196325.1	L2		NA	Russia: Moscow	Clinical	Stool		1	1	1	0.9975	1	1	1	1	1	1
M818	GCA_000966385.1	L2		1970	Russia: Saratov, Balakovo	Clinical	NA		1	1	1	1	1	1	1	1	1	1
M888	GCA_001521835.1	L2		1970	Russia: Astrakhan	Clinical	NA		1	1	1	1	1	1	1	0.92	1	1
M888D	GCA_001617675.1	L2		1970	Russia: Astrakhan	Clinical	Stool		1	0	0	0	0	0	0	1	0.96	1
MBN17	GCA_001250795.1	L2		2004	India	NA	NA		1	1	1	1	1	1	1	1	1	1
MBRN14	GCA_001249085.1	L2		2004	India	NA	NA		1	0	0	0	0	0	0	0	0	0
MG116025	GCA_001254895.1	L2		1991	Bangladesh	NA	NA		1	1	1	1	1	1	1	1	1	1
MG116226	GCA_001254355.1	L2		1991	Bangladesh	NA	NA		1	1	1	1	1	1	1	1	1	1
MJ-1236	GCA_000022585.1	L2		1994	Bangladesh	Clinical	NA		1	1	1	1	1	1	1	1	1	0
MJ1485	GCA_001250195.1	L2		1994	Bangladesh	NA	NA		1	0.51	0.53	1	1	1	1	1	1	0
MO10	GCA_000152425.1	L2		1992	India: Madras	Clinical	NA		1	1	1	1	1	1	1	1	0.95	1
N16961	GCA_003063785.1	L2		1975	Bangladesh	Clinical	patient sample		1	1	1	1	1	1	1	1	1	1
N16961	GCA_000006745.1	L2		1971	Bangladesh	Clinical	NA		1	1	1	1	1	1	1	1	1	1
Nep-21106	GCA_000348465.2	L2		NA	NA	NA	NA		1	1	1	1	1	1	1	1	0.92	1
Nep-21113	GCA_000348485.2	L2		NA	NA	NA	NA		1	1	1	1	1	1	1	1	0.92	1
NHCC-004A	GCA_000348385.2	L2		NA	NA	NA	NA		1	1	1	1	1	1	1	1	0.92	1
NHCC-006C	GCA_000348405.2	L2		NA	NA	NA	NA		1	1	1	1	1	1	1	1	1	1
NHCC-010F	GCA_000348445.2	L2		NA	NA	NA	NA		1	1	1	1	1	1	1	1	0.92	1
NHCC-011	GCA_001186655.1	L2		2010	Bangladesh	Clinical	Stool		1	1	1	1	1	1	1	1	1	1
NHCC-019	GCA_001186755.1	L2		2010	Bangladesh	Clinical	Stool		1	1	1	1	1	1	1	1	1	1
NHCC-021	GCA_001186725.1	L2		2010	Bangladesh	Clinical	Stool		1	1	1	1	1	1	1	1	1	1
NHCC-04	GCA_001186665.1	L2		2010	Bangladesh	Clinical	Stool		1	1	1	1	1	1	1	1	1	1
NHCC-042	GCA_001186735.1	L2		2010	Bangladesh	Clinical	Stool		1	1	1	1	1	1	1	1	1	1
NHCC-048	GCA_001186675.1	L2		2010	Bangladesh	Clinical	Stool		1	1	1	1	1	1	1	1	1	1
NHCC-05	GCA_001186785.1	L2		2010	Bangladesh	Clinical	Stool		1	1	1	1	1	1	1	1	1	1
NHCC-068	GCA_001187185.1	L2		2010	Bangladesh	Clinical	Stool		1	1	1	1	1	1	1	1	1	1
NHCC-078	GCA_001186495.1	L2		2011	Bangladesh	Clinical	Stool		1	1	1	1	1	1	1	1	1	1
NHCC-079	GCA_001187225.1	L2		2011	Bangladesh	Clinical	Stool		1	1	1	1	1	1	1	1	1	1
NHCC-080	GCA_001187245.1	L2		2011	Bangladesh	Clinical	Stool		1	1	1	1	1	1	1	1	1	1
NHCC-081	GCA_001186805.1	L2		2011	Bangladesh	Clinical	Stool		1	1	1	1	1	1	1	1	1	1
NHCC-083	GCA_001186835.1	L2		2011	Bangladesh	Clinical	Stool		1	1	1	1	1	1	1	1	1	1
NHCM-01	GCA_001186825.1	L2		2010	Bangladesh	Clinical	Stool		1	1	1	1	1	1	1	1	1	1
NHCM-012	GCA_001186915.1	L2		2011	Bangladesh	Clinical	Stool		1	1	1	1	1	1	1	1	1	1
NHCM-013	GCA_001186925.1	L2		2011	Bangladesh	Clinical	Stool		1	1	1	1	1	1	1	1	1	1
NHCM-016A	GCA_001186965.1	L2		2011	Bangladesh	Clinical	Stool		1	1	1	1	1	1	1	1	1	1
NHCM-017	GCA_001186985.1	L2		2011	Bangladesh	Clinical	Stool		1	0.4	0	0	0	0	0	0.45	0	0.74
NHCM-02	GCA_001186855.1	L2		2011	Bangladesh	Clinical	Stool		1	1	1	1	1	1	1	1	1	1
NHCM-029	GCA_001186995.1	L2		2011	Bangladesh	Clinical	Stool		1	1	1	1	1	1	1	1	1	1
NHCM-03	GCA_001187265.1	L2		2011	Bangladesh	Clinical	Stool		1	1	1	1	1	1	1	1	1	1
NHCM-033	GCA_001187065.1	L2		2011	Bangladesh	Clinical	Stool		1	1	1	1	1	1	1	1	1	1
NHCM-037	GCA_001187025.1	L2		2011	Bangladesh	Clinical	Stool		1	1	1	1	1	1	1	1	1	1
NHCM-04	GCA_001186905.1	L2		2011	Bangladesh	Clinical	Stool		1	1	1	1	1	1	1	1	1	1
NHCM-043	GCA_001187085.1	L2		2011	Bangladesh	Clinical	Stool		1	1	1	1	1	1	1	1	1	1
NHCM-044	GCA_001187015.1	L2		2011	Bangladesh	Clinical	Stool		1	1	1	1	1	1	1	1	1	1
NHCM-045	GCA_001187095.1	L2		2011	Bangladesh	Clinical	Stool		1	1	1	1	1	1	1	1	1	1
NHCM-047	GCA_001187145.1	L2		2011	Bangladesh	Clinical	Stool		1	1	1	1	1	1	1	1	1	1
NHCM-048	GCA_001187175.1	L2		2011	Bangladesh	Clinical	Stool		1	1	1	1	1	1	1	1	1	1
NHCM-053	GCA_001187105.1	L2		2011	Bangladesh	Clinical	Stool		1	1	1	1	1	1	1	1	1	1
NHCM-054	GCA_001187165.1	L2		2011	Bangladesh	Clinical	Stool		1	1	1	1	1	1	1	1	1	1
NHCM-06	GCA_001186885.1	L2		2011	Bangladesh	Clinical	Stool		1	1	1	1	1	1	1	1	1	1
NIH41	GCA_000736865.1	L2		1941	India: Ogawa	NA	NA		1	1	1	1	1	1	1	1	1	1
O1S	GCA_002076155.1	L2		2015	Tanzania: SINGIDA	Clinical	Stool		1	1	1	1	1	1	1	1	1	1
O2	GCA_002076255.1	L2		2015	Tanzania: KIGOMA	Clinical	Stool		1	1	1	1	1	1	1	1	1	1
O3MU	GCA_002076465.1	L2		2015	Tanzania: MARA	Clinical	Stool		1	1	1	1	1	1	1	1	1	1
O3S	GCA_002076575.1	L2		2015	Tanzania: SINGIDA	Clinical	Stool		1	1	1	1	1	1	1	1	1	1
O5MU	GCA_002076585.1	L2		2015	Tanzania: MARA	Clinical	Stool		1	1	1	1	1	1	1	1	1	1
O6MU	GCA_002076175.1	L2		2015	Tanzania: MARA	Clinical	Stool		1	1	1	1	1	1	1	1	1	1
O7MU	GCA_002076545.1	L2		2015	Tanzania: MARA	Clinical	Stool		1	1	1	1	1	1	1	1	1	1
O7S	GCA_002076165.1	L2		2015	Tanzania: SINGIDA	Clinical	Stool		1	1	1	1	1	1	1	1	1	1
O9S	GCA_002076245.1	L2		2015	Tanzania: SINGIDA	Clinical	Stool		1	1	1	1	1	1	1	1	1	1
Ogawa RND19187	GCA_000500675.1	L2		2010	Russia: Moscow	Clinical	Stool		1	1	1	1	1	1	1	1	1	1
Ogawa RND19188	GCA_000710445.1	L2		2010	Russia: Moscow	Clinical	Stool		1	1	1	1	1	1	1	1	1	1
Ogawa RND19191	GCA_000710455.1	L2		2010	Russia: Moscow	Clinical	Stool		1	1	1	1	1	1	1	1	1	1
Ogawa RND6878	GCA_000500715.1	L2		2012	Russia: Moscow	Clinical	Stool		1	1	1	1	1	1	1	1	1	1
OO4	GCA_002076455.1	L2		2015	Tanzania: DAR ES SALAAM	Clinical	Stool		1	1	1	1	1	1	1	1	1	1
P13762	GCA_001639085.1	L2		1988	Uzbekistan: Tashkent	Clinical	Stool		1	1	1	1	1	1	1	1	1	1
P18899	GCA_000966395.1	L2		2006	Russia: Murmansk	Clinical	NA		1	1	1	1	1	1	1	1	0.95	1
P18899-D	GCA_000966375.1	L2		2006	Russia	NA	NA		1	0	0	0	0	0	0	0	0	0
PCS-022	GCA_000569115.2	L2		NA	NA	NA	NA		1	1	1	1	1	1	1	1	1	1
PCS-023	GCA_000348505.2	L2		NA	NA	NA	NA		1	1	1	1	1	1	1	1	0.92	1
PhVC-311	GCA_001027505.1	L2		2011	Philippines	Clinical	Stool		1	1	1	1	1	1	1	0.98	0.94	1
PhVC-326	GCA_001027485.1	L2		2011	Philippines	Clinical	Stool		1	1	1	1	1	1	1	1	1	1
PhVE-5	GCA_001027495.1	L2		2011	Philippines	Environmental	NA		1	1	1	1	1	1	1	1	1	1
PRL5	GCA_001256355.1	L2		1980	India	NA	NA		1	1	1	1	1	1	1	1	1	1
PRL64	GCA_001261075.1	L2		1992	India	NA	NA		1	1	1	1	1	1	1	1	1	1
R17644	GCA_000965285.1	L2		1997	Russia: Achinsk in Krasnoyarsk Krai	Clinical	Stool		1	1	1	1	1	1	1	1	1	1
RC9	GCA_000174275.1	L2		NA	NA	NA	NA		1	1	1	1	1	1	1	1	1	1
RND81	GCA_000763075.1	L2		2014	Russia	Environmental	Water		1	1	0.96	0.994167	1	1	1	1	0.92	1
S000100_C5	GCA_002808365.1	L2		2013	Bangladesh:Dhaka	NA	household water source		1	1	1	1	1	1	1	1	1	1
S000600_C10	GCA_002808075.1	L2		2013	Bangladesh:Dhaka	NA	household water source		1	1	1	1	1	1	1	1	1	1
S002300_B	GCA_002807835.1	L2		2013	Bangladesh:Dhaka	NA	household water source		1	1	1	1	1	1	1	1	1	1
S002300_E	GCA_002807985.1	L2		2013	Bangladesh:Dhaka	NA	household water source		1	1	1	1	1	1	1	1	1	1
S002502	GCA_002807725.1	L2		2013	Bangladesh:Dhaka	NA	household water source		1	1	1	1	1	1	1	1	1	1
S002506	GCA_002807735.1	L2		2013	Bangladesh:Dhaka	NA	household water source		1	1	1	1	1	1	1	1	1	1
S002604	GCA_002808155.1	L2		2014	Bangladesh:Dhaka	NA	household water source		1	1	1	1	1	1	1	1	1	1
S003008	GCA_002808205.1	L2		2014	Bangladesh:Dhaka	NA	household water source		1	1	1	1	1	1	1	1	1	1
S003202	GCA_002807975.1	L2		2014	Bangladesh:Dhaka	NA	household water source		1	1	1	1	1	1	1	1	1	1
S003806	GCA_002807805.1	L2		2014	Bangladesh:Dhaka	NA	household water source		1	1	1	1	1	1	1	1	1	1
S023202	GCA_002808125.1	L2		2014	Bangladesh:Dhaka	NA	household water source		1	1	1	1	1	1	1	1	1	1
S023208	GCA_002807925.1	L2		2014	Bangladesh:Dhaka	NA	household water source		1	0	0	0	0	0	0	0	0	0
S040602_C1	GCA_002808325.1	L2		2013	Bangladesh:Dhaka	NA	household water source		1	1	1	1	1	1	1	1	1	1
S042100	GCA_002808355.1	L2		2013	Bangladesh:Dhaka	NA	household water source		1	1	1	1	1	1	1	1	1	1
S042408	GCA_002808305.1	L2		2014	Bangladesh:Dhaka	NA	household water source		1	1	1	1	1	1	1	1	1	1
S081300_C2	GCA_002808405.1	L2		2013	Bangladesh:Dhaka	NA	household water source		1	1	1	1	1	1	1	1	1	1
TEM/04/01-001	GCA_002076745.1	L2		2012	Tanzania: DAR ES SALAAM	Clinical	Stool		1	0	0	0.973333	1	1	1	1	1	1
TEM/10/01-002	GCA_002076265.1	L2		2012	Tanzania: DAR ES SALAAM	Clinical	Stool		1	1	1	1	1	1	1	1	1	1
TEM/12/12-001	GCA_002076735.1	L2		2011	Tanzania: DAR ES SALAAM	Clinical	Stool		1	0	0	0.973333	1	1	1	0.1	0.29	1
TEM/15/01-005	GCA_002078695.1	L2		2012	Tanzania: Dar Es Salaam	Clinical	Stool		1	0	0	0.973333	1	1	1	1	1	1
TEM/25/01-004	GCA_002076235.1	L2		2012	Tanzania: DAR ES SALAAM	Clinical	Stool		1	0	0	0.973333	1	1	1	1	1	1
TEM/29/01-003	GCA_002078755.1	L2		2012	Tanzania: DAR ES SALAAM	Clinical	Stool		1	0	0	0.973333	1	1	1	1	1	1
TSY216	GCA_001045415.1	L2		2010	Thailand	Clinical	Stool		1	1	1	1	1	1	1	1	1	1
UG010	GCA_003205765.1	L2		2016	Uganda: Mbale	Clinical	Stool		1	0	0	0	0	0	0	0	0	0
UG020	GCA_003205635.1	L2		2016	Uganda: Mbale	Clinical	Stool		1	1	1	1	1	1	1	1	1	1
UG026	GCA_003205685.1	L2		2014	Uganda: Kasese	Clinical	Stool		1	1	1	1	1	1	1	1	1	1
UG040	GCA_003205735.1	L2		2015	Uganda: Arua	Clinical	Stool		1	1	1	1	1	1	1	1	1	1
UG042	GCA_003205655.1	L2		2015	Uganda: Kasese	Clinical	Stool		1	1	1	1	1	1	1	1	1	1
UG046	GCA_003205565.1	L2		2015	Uganda: Kasese	Clinical	Stool		1	1	1	1	1	1	1	1	1	1
UG054	GCA_003205555.1	L2		2015	Uganda: Hoima	Clinical	Stool		1	1	1	1	1	1	1	1	1	1
UG060	GCA_003205755.1	L2		2014	Uganda: Moyo	Clinical	Stool		1	1	1	1	1	1	1	1	1	1
UG071	GCA_003205705.1	L2		2014	Uganda: Arua	Clinical	Stool		1	1	1	1	1	1	1	1	1	1
UG086	GCA_003205675.1	L2		2015	Uganda: Hoima	Clinical	Stool		1	1	1	1	1	1	1	1	1	1
V109	GCA_001257255.1	L2		1990	India	NA	NA		0	1	1	0.961667	1	0.98	1	1	1	1
V212-1	GCA_001248465.1	L2		1991	India	NA	NA		1	1	1	1	1	1	1	1	1	1
V5	GCA_001252675.1	L2		1989	India	NA	NA		1	0	0	0	0	0	0	0	0	0
VC0101557	GCA_002407455.1	L2		2001	NA	Clinical	Clinical sample		1	1	1	1	1	1	1	1	1	0
VC1761	GCA_000299515.2	L2		2009	Malaysia	Clinical	Rectal swab		1	1	1	1	1	1	1	1	1	1
VC4370	GCA_000299535.2	L2		2008	Malaysia: Selangor	Environmental	Water		1	1	1	1	1	1	1	1	1	1
W4-13	GCA_002217575.1	L2		2013	NA	Clinical	Stool		1	1	1	1	1	1	1	1	1	1
YN2011004	GCA_001029975.1	L2		2011	China: Yunnan	Clinical	NA		1	1	1	1	1	1	1	1	0.49	1
YN89004	GCA_001030035.1	L2		1989	China: Yunnan	Clinical	NA		1	1	1	1	1	1	1	1	0.99	1
YN97083	GCA_001030015.1	L2		1997	China: Yunnan	Clinical	NA		1	1	1	1	1	1	1	1	1	0
YN98296	GCA_001184775.1	L2		1998	China: Yunnan	Clinical	NA		1	1	1	1	1	1	1	1	1	1
2583-87	ERR2008763	L3	Gulf_coast	1987	Peru	Clinical	Clinical		1	0	0	0	0	0	0	0	0	0
C 7724	ERR2008766	L3	Gulf_coast	1991	El Salvador	Environmental	Water		1	0	0	0	0	0	0	0	0	0
1496-86	GCA_001857325.1	L3		1986	USA: Louisiana	Environmental	Moore swab		1	0	0	0	0	0	0	0.14	0.96	0
2497-86	GCA_001857355.1	L3		1987	USA: Louisina	Environmental	Moore swab		1	0	0	0	0	0	0	0	0	0
2512-86	GCA_001857245.1	L3		1986	USA: Louisiana	Environmental	Moore swab		1	1	1	1	1	1	1	1	1	0
2740-80	GCA_001683415.1	L3		NA	NA	Environmental	NA		1	0	0	0	0	0	0	0	0	0
3247_CN	ERR632095	L3		1977	China	Clinical	NA		1	1	1	1	1	1	1	1	1	0
3569-08	GCA_000237745.2	L3		2008	USA	Environmental	Water		1	1	1	1	1	1	1	1	1	0
A213	GCA_001248945.1	L3		1984	Georgia	NA	NA		1	0	0	0	0	0	0	0	0	0
E506	GCA_001887475.1	L3		1974	USA	NA	NA		1	1	1	1	1	1	1	1	1	0
TUC_SF366	ERR1024530	L3	Gulf_coast	1999	Argentina	Clinical	Clinical		1	1	1	1	1	1	1	1	1	1
85	GCA_002196255.1	L3b (L3b.3)		NA	Ukraine: Berdiansk	Clinical	Stool		1	0	0	0	0	0	0	0	0	0
124	GCA_003057085.1	L3b (L3b.3)		2015	Russia: Elista	Environmental	water		1	0	0	0	0	0	0	0	0	0
391	ERR163261	L3b (L3b.2)	MX-2	2010	Mexico	Environmental	River water		1	0	0	0	0	0	0	0	0	0
586	ERR163262	L3b (L3b.2)	MX-2	2010	Mexico	Environmental	Food (from suspected cholera case household)		1	0	0	0	0	0	0	0	0	0
667	ERR163264	L3b (L3b.2)	MX-2	2010	Mexico	Environmental	Food (from suspected cholera case household)		1	0	0	0	0	0	0	0	0	0
819	ERR163265	L3b (L3b.2)	MX-2	2010	Mexico	Environmental	Food (from suspected cholera case household)		1	0	0	0	0	0	0	0	0	0
866	GCA_002204085.1	L3b (L3b.3)		1996	Ukraine: Yalta	Environmental	Water		1	0	0	0	0	0	0	0	0	0
1127	ERR108519	L3b (L3b.2)	MX-2	1999	Mexico	Clinical	Clinical		1	0	0	0	0	0	0	0	0	0
1596	ERR108534	L3b (L3b.2)	MX-2	2004	Mexico	Environmental	Food (from suspected cholera case household)		1	0	0	0	0	0	0	0	0	0
1876	ERR108520	L3b (L3b.2)	MX-2	1999	Mexico	Clinical	Clinical		1	0	0	0	0	0	0	0	0	0
2283	ERR163266	L3b (L3b.2)	MX-2	2010	Mexico	Environmental	White Water		1	0	0	0	0	0	0	0	0	0.63
2284	ERR163267	L3b (L3b.2)	MX-2	2010	Mexico	Environmental	Sewage		1	0	0	0	0	0	0	0.15	0.19	0.58
2613	GCA_003057055.1	L3b (L3b.3)		2015	Russia: Elista	Environmental	water		1	0	0	0	0	0	0	0	0	0
2687	GCA_003057075.1	L3b (L3b.3)		2015	Russia: Elista	Environmental	water		1	0	0	0	0	0	0	0	0	0
2688	GCA_003056975.1	L3b (L3b.3)		2015	Russia: Elista	Environmental	water		1	0	0	0	0	0	0	0	0	0
00/3079	ERR2008415	L3b (L3b.2)	MX-2	2000	Mexico	Clinical	Clinical		1	0	0	0	0	0	0	0	0	0
00/3275	ERR2008745	L3b (L3b.2)	MX-2	2000	Mexico	Clinical	Clinical		1	0	0	0	0	0	0	0	0	0
01-32_S32	QZRN00000000	L3b (L3b.2)		2001	China: Hangzhou	Clinical	Patient	Moderate	1	0	0	0.973333	1	1	1	1	1	0
03-1_S94	QZRO00000000	L3b (L3b.2)		2003	China: Hangzhou	Clinical	Patient	Mild	1	0	0	0	0	0	0	0	0	0
03-12_S34	QZRP00000000	L3b (L3b.2)		2003	China: Hangzhou	Clinical	Patient	NA	1	0	0	0.973333	1	1	1	0.95	1	0
03-4_S35	QZRQ00000000	L3b (L3b.2)		2003	China: Hangzhou	Clinical	Patient	Mild	1	0	0	0.973333	1	1	1	1	1	0
03-5_S97	QZRR00000000	L3b (L3b.2)		2003	China: Hangzhou	Clinical	Patient	Moderate	1	0	0	0.973333	1	1	1	1	1	0
03-9_S98	QZRS00000000	L3b (L3b.2)		2003	China: Hangzhou	Clinical	Patient	Moderate	1	0	0	0.973333	1	0.97	1	0.95	1	0
04-6_S100	QZRT00000000	L3b (L3b.2)		2004	China: Hangzhou	Clinical	Patient	Mild	1	0	0	0.973333	1	1	1	1	1	0
05-12_S101	QZRU00000000	L3b (L3b.2)		2005	China: Hangzhou	Clinical	Patient	Mild	1	0	0	0.973333	1	1	1	1	1	0
05-13_S37	QZRV00000000	L3b (L3b.2)		2005	China: Hangzhou	Clinical	Patient	Mild	1	0	0	0.973333	1	1	1	1	1	0
06-11_S39	QZRW00000000	L3b (L3b.4)		2006	China: Hangzhou	Carrier	Carrier		1	0	0	0	0	0	0	0	0	0
06-20_S107	QZRX00000000	L3b (L3b.4)		2006	China: Hangzhou	Clinical	Patient	Mild	1	1	1	1	1	1	1	1	1	1
06-21_S108	QZRY00000000	L3b (L3b.4)		2006	China: Hangzhou	Clinical	Patient	Mild	1	0	0	0.973333	1	1	1	1	1	0
06-8_S158	QZRZ00000000	L3b (L3b.4)		2006	China: Hangzhou	Clinical	Patient	Severe	1	0	0	0	0	0	0	0	0	0
07-12_S118	QZSA00000000	L3b (L3b.4)		2007	China: Hangzhou	Clinical	Patient	NA	1	1	1	1	1	1	1	1	1	1
07-13_S119	QZSB00000000	L3b (L3b.2)		2007	China: Hangzhou	Carrier	Carrier		1	0	0	0.973333	1	1	1	0.95	0.8	0
07-16_S121	QZSC00000000	L3b (L3b.4)		2007	China: Hangzhou	Clinical	Patient	Mild	1	0	0	0	0	0	0	0	0	0
07-18_S122	QZSD00000000	L3b (L3b.2)		2007	China: Hangzhou	Clinical	Patient	Mild	1	0	0	0.973333	1	1	1	1	0.96	0
07-19_S123	QZSE00000000	L3b (L3b.4)		2007	China: Hangzhou	Carrier	Carrier		1	0	0	0.973333	1	1	1	1	1	0
07-3_S124	QZSF00000000	L3b (L3b.4)		2007	China: Hangzhou	Clinical	Patient	Mild	1	0	0	0	0	0	0	0	0	0
07-4_S125	QZSG00000000	L3b (L3b.4)		2007	China: Hangzhou	Carrier	Carrier		0.81	0	0	0	0	0	0	0	0	0
08-10_S23	QZSH00000000	L3b (L3b.4)		2008	China: Hangzhou	Carrier	Carrier		1	0	0	0.973333	1	1	1	1	1	0
08-12_S128	QZSI00000000	L3b (L3b.4)		2008	China: Hangzhou	Environmental	Aquatic animal (soft-shelled turtle,shopping mall)		1	0	0	0	0	0	0	0	0	0
08-14_S129	QZSJ00000000	L3b (L3b.4)		2008	China: Hangzhou	Environmental	Aquatic animal (soft-shelled turtle,shopping mall)		1	0	0	0	0	0	0	0	0	0
08-15_S160	QZSK00000000	L3b (L3b.4)		2008	China: Hangzhou	Carrier	Carrier		1	0	0	0.973333	1	1	1	1	1	0
08-16_S130	QZSL00000000	L3b (L3b.4)		2008	China: Hangzhou	Carrier	Carrier		1	0	0	0.973333	1	1	1	1	1	0
08-19_S131	QZSM00000000	L3b (L3b.4)		2008	China: Hangzhou	Clinical	Patient	Mild	1	0	0	0	0	0	0	0	0	0
08-20_S133	QZSN00000000	L3b (L3b.4)		2008	China: Hangzhou	Clinical	Patient	Mild	1	0	0	0	0	0	0	0	0	0
08-21_S134	QZSO00000000	L3b (L3b.4)		2008	China: Hangzhou	Clinical	Patient	Mild	1	0	0	0	0	0	0	0	0	0
08-22_S135	QZSP00000000	L3b (L3b.4)		2008	China: Hangzhou	Clinical	Patient	Mild	1	0	0	0	0	0	0	0	0	0
08-3_S137	QZSQ00000000	L3b (L3b.4)		2008	China: Hangzhou	Clinical	Patient	Mild	1	0	0	0.973333	1	1	1	1	1	0
08-4_S138	QZSR00000000	L3b (L3b.4)		2008	China: Hangzhou	Clinical	Patient	Mild	1	0	0	0.973333	1	1	1	1	1	1
08-6_S139	QZSS00000000	L3b (L3b.4)		2008	China: Hangzhou	Carrier	Carrier		1	0	0	0.909167	1	1	1	1	1	0
08-7_S140	QZST00000000	L3b (L3b.4)		2008	China: Hangzhou	Carrier	Carrier		1	0	0	0.973333	1	1	1	1	1	0
08-8_S161	QZSU00000000	L3b (L3b.2)		2008	China: Hangzhou	Clinical	Patient	Mild	1	0	0	0.973333	1	1	1	1	1	0
09-10_S141	QZSV00000000	L3b (L3b.4)		2009	China: Hangzhou	Environmental	Tableware (restaurant)		1	0	0	0	0	0	0	0	0	0
09-12_S142	QZSW00000000	L3b (L3b.4)		2009	China: Hangzhou	Environmental	Water (fish, restautant)		1	0	0	0	0	0	0	0	0	0
09-13_S143	QZSX00000000	L3b (L3b.4)		2009	China: Hangzhou	Carrier	Carrier		1	0	0	0	0	0	0	0	0	0
09-14_S24	QZSY00000000	L3b (L3b.2)		2009	China: Hangzhou	Clinical	Patient	Moderate	1	0	0	0.973333	1	1	1	1	1	0
09-15_S25	QZSZ00000000	L3b (L3b.4)		2009	China: Hangzhou	Clinical	Patient	NA	1	0	0	0.973333	1	1	1	0.81	0.88	0
09-16_S26	QZTA00000000	L3b (L3b.4)		2009	China: Hangzhou	Clinical	Patient	Mild	1	0	0	0	0	0	0	0	0	0
09-17_S30	QZTB00000000	L3b (L3b.4)		2009	China: Hangzhou	Clinical	Patient	Mild	1	0	0	0.973333	1	1	1	0.9	0.96	0
09-18_S31	QZTC00000000	L3b (L3b.4)		2009	China: Hangzhou	Clinical	Patient	Mild	1	0	0	0.973333	1	1	1	0.55	0.72	1
09-19_S32	QZTD00000000	L3b (L3b.4)		2009	China: Hangzhou	Clinical	Patient	Mild	1	0	0	0	0	0	0	0	0	0
09-20_S8	QZTE00000000	L3b (L3b.4)		2009	China: Hangzhou	Clinical	Patient	Moderate	1	0	0	0	0	0	0	0	0	0
09-21_S34	QZTF00000000	L3b (L3b.4)		2009	China: Hangzhou	Clinical	Patient	Moderate	1	0	0	0.973333	1	1	1	0.65	0.74	0
09-23_S35	QZTG00000000	L3b (L3b.4)		2009	China: Hangzhou	Clinical	Patient	Mild	1	0	0	0.973333	1	1	1	1	1	0
09-24_S36	QZTH00000000	L3b (L3b.4)		2009	China: Hangzhou	Clinical	Patient	Mild	1	0	0	0.973333	1	1	1	0.66	0.72	1
09-25_S37	QZTI00000000	L3b (L3b.4)		2009	China: Hangzhou	Clinical	Patient	Mild	1	0	0	0.973333	1	1	1	0.92	0.88	0
09-26_S38	QZTJ00000000	L3b (L3b.4)		2009	China: Hangzhou	Carrier	Carrier		1	0	0	0.973333	1	1	1	1	1	0
09-27_S39	QZTK00000000	L3b (L3b.4)		2009	China: Hangzhou	Clinical	Patient	Mild	1	0	0	0.973333	1	1	1	0.77	0.74	0
09-28_S40	QZTL00000000	L3b (L3b.4)		2009	China: Hangzhou	Clinical	Patient	Mild	1	0	0	0.929167	0.81	0.81	0.71	0.65	0.72	1
09-29_S41	QZTM00000000	L3b (L3b.2)		2009	China: Hangzhou	Clinical	Patient	Mild	1	0	0	0.455833	0.74	0.83	1	0.48	0.18	1
09-31_S44	QZTN00000000	L3b (L3b.4)		2009	China: Hangzhou	Clinical	Patient	Mild	1	0	0	0.815	0.31	0.98	1	0.72	0.72	1
09-32_S45	QZTO00000000	L3b (L3b.4)		2009	China: Hangzhou	Clinical	Patient	Moderate	1	0	0	0.973333	1	1	1	1	1	0
09-33_S46	QZTP00000000	L3b (L3b.4)		2009	China: Hangzhou	Clinical	Patient	Mild	1	0	0	0	0	0	0	0	0	0
09-38_S50	QZTQ00000000	L3b (L3b.4)		2009	China: Hangzhou	Clinical	Patient	Mild	1	0	0	0.973333	1	1	1	0.61	0.72	1
09-39_S51	QZTR00000000	L3b (L3b.4)		2009	China: Hangzhou	Clinical	Patient	Mild	1	0	0	0.973333	1	1	1	1	1	0
09-40_S53	QZTS00000000	L3b (L3b.4)		2009	China: Hangzhou	Clinical	Patient	NA	1	0	0	0.973333	1	1	1	0.77	0.74	0
09-6_S55	QZTT00000000	L3b (L3b.4)		2009	China: Hangzhou	Clinical	Patient	Moderate	1	0	0	0.973333	1	1	1	0.6	0.22	1
09-7_S56	QZTU00000000	L3b (L3b.4)		2009	China: Hangzhou	Clinical	Patient	NA	1	0	0	0	0	0	0	0	0	0
09-8_S57	QZTV00000000	L3b (L3b.4)		2009	China: Hangzhou	Clinical	Patient	Mild	1	0	0	0	0	0	0	0	0	0
09-9_S58	QZTW00000000	L3b (L3b.4)		2009	China: Hangzhou	Carrier	Carrier		1	0	0	0	0	0	0	0	0	0
10-11_S60	QZTX00000000	L3b (L3b.2)		2010	China: Hangzhou	Clinical	Patient	Mild	1	0	0	0.973333	1	1	1	1	1	0
10-12_S11	QZTY00000000	L3b (L3b.4)		2010	China: Hangzhou	Clinical	Patient	Moderate	1	0	0	0	0	0	0	0	0	0
10-14_S13	QZTZ00000000	L3b (L3b.4)		2010	China: Hangzhou	Clinical	Patient	Mild	1	0	0	0	0	0	0	0	0	0
10-15_S14	QZUA00000000	L3b (L3b.4)		2010	China: Hangzhou	Clinical	Patient	Mild	1	0	0	0.334167	0	0.66	1	0.032	0.21	1
10-16_S65	QZUB00000000	L3b (L3b.4)		2010	China: Hangzhou	Clinical	Patient	Moderate	1	0	0	0.973333	1	1	1	0.77	0.74	0
10-18_S16	QZUC00000000	L3b (L3b.2)		2010	China: Hangzhou	Clinical	Patient	Mild	1	0	0	0.973333	1	1	1	1	1	0
10-5_S19	QZUD00000000	L3b (L3b.2)		2010	China: Hangzhou	Clinical	Patient	Mild	1	0	0	0.973333	1	1	1	1	1	0
10-6_S20	QZUE00000000	L3b (L3b.2)		2010	China: Hangzhou	Clinical	Patient	Mild	1	0	0	0.973333	1	1	1	1	1	0
10-9_S21	QZUF00000000	L3b (L3b.2)		2010	China: Hangzhou	Clinical	Patient	Mild	1	0	0	0.973333	1	1	1	1	1	0
11-1_S22	QZUG00000000	L3b (L3b.1)		2011	China: Hangzhou	Clinical	Patient	Mild	1	0	0	0	0	0	0	0	0	0
11-2_S78	QZUH00000000	L3b (L3b.1)		2011	China: Hangzhou	Clinical	Patient	Mild	1	0	0	0	0	0	0	0	0	0
11-3_S23	QZUI00000000	L3b (L3b.2)		2011	China: Hangzhou	Clinical	Patient	Mild	1	0	0	0	0	0	0	0	0	0
11-6_S26	QZUJ00000000	L3b (L3b.4)		2011	China: Hangzhou	Clinical	Patient	Mild	1	0	0	0.864167	1	0.77	1	0.86	0.74	1
11-7_S27	QZUK00000000	L3b (L3b.4)		2011	China: Hangzhou	Clinical	Patient	Mild	1	0	0	0.8575	0.31	0.91	1	0.81	0.74	1
12-1_S28	QZUL00000000	L3b (L3b.2)		2012	China: Hangzhou	Clinical	Patient	Mild	1	0	0	0.973333	1	1	1	1	1	0
12-2_S156	QZUM00000000	L3b (L3b.2)		2012	China: Hangzhou	Clinical	Patient	Mild	1	0	0	0.973333	1	1	1	1	1	0
12-3_S81	QZUN00000000	L3b (L3b.2)		2012	China: Hangzhou	Clinical	Patient	Mild	1	0	0	0.973333	1	1	1	1	1	0
12-4_S82	QZUO00000000	L3b (L3b.4)		2012	China: Hangzhou	Carrier	Carrier		1	0	0	0.9425	0.71	1	1	0.78	0.17	1
12-5_S29	QZUP00000000	L3b (L3b.4)		2012	China: Hangzhou	Clinical	Patient	Mild	1	0	0	0.475	0.71	1	1	0.82	0.6	1
12-6_S30	QZUQ00000000	L3b (L3b.2)		2012	China: Hangzhou	Clinical	Patient	Mild	1	0	0	0.664167	1	1	0.45	0.73	0.95	0
56_2	GCA_002204105.1	L3b (L3b.3)		1995	Ukraine: Mariupol	Clinical	Stool		1	0	0	0	0	0	0	0	0	0
99/1127	ERR2008354	L3b (L3b.2)	MX-2	1999	Mexico	Clinical	Clinical		1	0	0	0	0	0	0	0	0	0
99/2110	ERR2008356	L3b (L3b.2)	MX-2	1999	Mexico	Clinical	Clinical		1	0	0	0	0	0	0	0	0	0
99/2118	ERR2008431	L3b (L3b.2)	MX-2	1999	Mexico	Clinical	Clinical		1	0	0	0	0	0	0	0	0	0
I-1471	GCA_000818865.1	L3b (L3b.1)		2011	Russia: Altay Territory	Environmental	Water		1	0	0	0	0	0	0	0	0	0
M139	GCA_001637545.1	L3b (L3b.1)		1965	Turkmenistan	Environmental	Water		1	0	0	0	0	0	0	0	0	0
M1395	GCA_001515105.1	L3b (L3b.1)		1981	Russia: Astrachan	Environmental	Water		1	0	0	0	0	0	0	0	0	0
M1399	GCA_001515085.1	L3b (L3b.1)		1982	Russia: Astrachan	Environmental	Water		1	0	0	0	0	0	0	0	0	0
M1501	GCA_001637575.1	L3b (L3b.1)		2011	Russia:Kalmykia	Clinical	Stool		1	0	0	0	0	0	0	0	0	0
M1518	GCA_001641685.1	L3b (L3b.3)		2012	Russia: Republic of Kalmykia	Environmental	NA		1	0	0	0	0	0	0	0	0	0
M1524	GCA_001641705.1	L3b (L3b.3)		2013	Russia: Republic of Kalmykia	Environmental	NA		1	0	0	0	0	0	0	0	0	0
M299	GCA_001637555.1	L3b (L3b.2)		1965	Turkmenistan	Clinical	NA		1	0	0	0	0	0	0	0	0	0
MS6	GCA_000829215.1	L3b (L3b.4)		2008	Thailand	Clinical	NA		1	1	1	1	1	1	1	1	1	1
Ogawa 18963	GCA_003096115.1	L3b (L3b.3)		2007	Russia: Rostov-on-Don	Environmental	pond water		1	0	0	0.973333	1	1	1	1	1	1
P-18778	GCA_002196065.1	L3b (L3b.1)		2005	Russia: Rostov-on-Done	Clinical	Stool		1	0	0	0	0	0	0	0	0	0
P-18785	GCA_000338215.2	L3b (L3b.1)		2005	Russia: Rostov-on-Done	Clinical	Stool		1	0	0	0	0	0	0	0	0	0
TUC_VC182_14	ERR1024531	L3b (L3b.2)	MX-2	2014	Argentina	Clinical	Clinical		1	0	0	0.998333	1	1	1	0	0	0
TUC_VC849_07	ERR1024528	L3b (L3b.2)	MX-2	2007	Argentina	Clinical	Clinical		1	0	0	0.998333	1	1	1	0	0	0
VC_2283_05	ERR353353	L3b (L3b.2)	MX-2	2005	Argentina	Clinical	Clinical		1	1	1	1	1	1	1	0	0	0
VC_521_09	ERR353352	L3b (L3b.2)	MX-2	2009	Paraguay	Clinical	Clinical		1	1	1	1	1	1	1	1	1	1
5	GCA_002196165.1	L4		2016	Ukraine: Zaporizhia	Clinical	Stool		0	0	0	0	0	0	0	0	0	0
8	GCA_003057015.1	L4		2014	Russia: Elista	Environmental	water		0	0	0	0	0	0	0	0	0	0
102	GCA_002196095.1	L4		2016	Ukraine: Kerch	Clinical	Stool		0	0	0	0	0	0	0	0	0	0
114	GCA_002196225.1	L4		2016	Ukraine: Mariupol	Clinical	Stool		0	0	0	0	0	0	0	0	0	0
354	ERR2008755	L4	ELA-5	1991	Bolivia	Environmental	Environmental		0	0	0	0	0	0	0	0	0	0
433	GCA_002196305.1	L4		NA	Russia: Sochi	Environmental	Water		0	0	0	0	0	0	0	0	0	0
617	GCA_002114205.1	L4		NA	Ukraine: Piatikhatskii district	Clinical	Stool		0	0	0	0	0	0	0	0	0	0
644	ERR108529	L4	/	2002	Mexico	Clinical	Clinical		0	0	0	0	0	0	0	0	0	0
848	ERR108523	L4	/	2000	Mexico	Environmental	Environmental		0	0	0	0	0	0	0	0	0	0
857	GCA_001729125.1	L4		1996	Bangladesh	Environmental	Water		0	0	0	0	0	0	0	0	0	0
909	ERR108521	L4	ELA-2	1999	Mexico	Clinical	Clinical		0	0	0	0	0	0	0	0	0	0
1148	ERR108533	L4	MX-1	2004	Mexico	Clinical	Clinical		0	0	0	0	0	0	0	0	0	0
1354	ERR108528	L4	ELA-2	2001	Mexico	Environmental	Environmental		0	0	0	0	0	0	0	0	0	0
1474	ERR108538	L4	MX-1	2007	Mexico	Clinical	Clinical		0	0	0	0	0	0	0	0	0	0
1582	ERR108531	L4	/	2003	Mexico	Environmental	Food		0	0	0	0	0	0	0	0	0	0
1587	GCA_000168895.2	L4		1994	Peru	Clinical	NA		0	0	0	0	0	0	0	0	0	0
1835	ERR108530	L4	/	2003	Mexico	Clinical	Clinical		0	0	0	0	0	0	0	0	0	0
2370	ERR108526	L4	ELA-4	2001	Mexico	Environmental	Environmental		0	0	0	0	0	0	0	0	0	0
2403	GCA_002196295.1	L4		NA	Ukraine: Odessa	Clinical	Stool		0	0	0	0	0	0	0	0	0	0
2709	ERR108527	L4	ELA-4	2001	Mexico	Environmental	Environmental		0	0	0	0	0	0	0	0	0	0
2806	ERR163269	L4	/	2010	Mexico	Clinical	Clinical		0	0	0	0	0	0	0	0	0	0
2843	GCA_003057115.1	L4		2016	Russia: Elista	Environmental	water		0	0	0	0	0	0	0	0	0	0
2908	ERR163257	L4	ELA-2	2008	Mexico	Clinical	Clinical		0	0	0	0	0	0	0	0	0	0
3145	ERR163251	L4	ELA-2	2007	Mexico	Clinical	Clinical		0	0	0	0	0	0	0	0	0	0
3178	GCA_003057035.1	L4		2017	Russia: Elista	Environmental	water		0	0	0	0	0	0	0	0	0	0
3222	ERR2008754	L4	ELA-1	1991	Brazil	Clinical	Clinical		0	0	0	0	0	0	0	0	0	0
9507	GCA_003096135.1	L4		1974	Russia: Rostov-on-Don	NA	NA		0	0	0	0	0	0	0	0	0	0
11116	GCA_002890525.1	L4		2006	Sweden	Clinical	Wound		0	0	0	0	0	0	0	0	0	0
87211	ERR044778	L4	/	1991	Mexico	Clinical	Clinical		0	0	0	0	0	0	0	0	0	0
87395	GCA_000348085.2	L4		NA	NA	NA	NA		0	0	0	0	0	0	0	0	0	0
116063	GCA_000348065.2	L4		NA	NA	NA	NA		0	0	0	0	0	0	0	0	0	0
60555434	GCA_003260135.1	L4		2017	Australia: Adelaide	Clinical	Urine		0	0	0	0	0	0	0	0	0	0
1074-78	ERR2008765	L4	ELA-1	1978	Brazil	Environmental	Sewage		0	0	0	0	0	0	0	0	0	0
C 7641	ERR2008767	L4	ELA-2	1991	Guatemala	Environmental	Water		0	0	0	0	0	0	0	0	0	0
C 7654	ERR2008768	L4	ELA-2	1991	USA	Environmental	Water		0	0	0	0	0	0	0	0	0	0
C 7965	ERR2008769	L4	ELA-5	1991	Bolivia	Environmental	River water		0	0	0	0	0	0	0	0	0	0
C 8108	ERR2008770	L4	/	1992	Trinidad	Environmental	Water		1	0	0	0.973333	1	0.77	1	1	0.94	0
C 8481	ERR2008771	L4	ELA-1	1991	Brazil	Clinical	Clinical		0	0	0	0	0	0	0	0	0	0
CM 91-3	ERR2008764	L4	ELA-4	1983	Mexico	Environmental	Sewage		0	0	0	0	0	0	0	0	0	0
00/3240	ERR2008435	L4	MX-3	2000	Mexico	Clinical	Clinical		0	0	0	0	0	0	0	0	0	0
00/3259	ERR2008417	L4	MX-3	2000	Mexico	Clinical	Clinical		0	0	0	0	0	0	0	0	0	0
00/3260	ERR2008743	L4	MX-3	2000	Mexico	Clinical	Clinical		0	0	0	0	0	0	0	0	0	0
00/51.7	ERR2008744	L4	MX-1	2000	Mexico	Clinical	Clinical		0	0	0	0	0	0	0	0	0	0
00-13_S31	QZUR00000000	L4		2000	China: Hangzhou	Clinical	Patient	Moderate	0	0	0	0	0	0	0	0	0	0
00-14_S88	QZUS00000000	L4		2000	China: Hangzhou	Clinical	Patient	Mild	0	0	0	0	0	0	0	0	0	0
00-3_S89	QZUT00000000	L4		2000	China: Hangzhou	Carrier	Carrier		0	0	0	0	0	0	0	0	0	0
01-7_S33	QZUU00000000	L4		2001	China: Hangzhou	Clinical	Patient	Mild	0	0	0	0	0	0	0	0	0	0
01-8_S93	QZUV00000000	L4		2001	China: Hangzhou	Clinical	Patient	Moderate	0	0	0	0	0	0	0	0	0	0
06-9_S159	QZUW00000000	L4		2006	China: Hangzhou	Clinical	Patient	NA	0	0	0	0	0	0	0	0	0	0
07-10_S110	QZUX00000000	L4		2007	China: Hangzhou	Clinical	Patient	Mild	0	0	0	0	0	0	0	0	0	0
08-23_S136	QZUY00000000	L4		2008	China: Hangzhou	Carrier	Carrier		0	0	0	0	0	0	0	0	0	0
09_113	GCA_003312945.1	L4		2018	Brazil:Sao Paulo	Clinical	blood		0	0	0	0	0	0	0	0	0	0
09-3_S42	QZUZ00000000	L4		2009	China: Hangzhou	Clinical	Patient	Moderate	0	0	0	0	0	0	0	0	0	0
09-30_S43	QZVA00000000	L4		2009	China: Hangzhou	Clinical	Patient	Moderate	0	0	0	0	0	0	0	0	0	0
09-4_S9	QZVB00000000	L4		2009	China: Hangzhou	Environmental	Aquatic animal (soft-shelled turtle, agricultural market)		0	0	0	0	0	0	0	0	0	0
10-3_S17	QZVC00000000	L4		2010	China: Hangzhou	Clinical	Patient	Moderate	0	0	0	0	0	0	0	0	0	0
10-4_S18	QZVD00000000	L4		2010	China: Hangzhou	Clinical	Patient	Mild	0	0	0	0	0	0	0	0	0	0
10432-62	GCA_000969265.1	L4		1962	Philippines	Clinical	Diarrhea		0	0	0	0	0	0	0	0	0	0
1074-78	GCA_001857405.1	L4		1978	Brazil	Environmental	Sewage		0	0	0	0	0	0	0	0	0	0
1154-74	GCA_000969235.1	L4		1974	India	Clinical	Diarrhea		0	0	0	0	0	0	0	0	0	0
1157-74	GCA_000736875.1	L4		1974	India	Clinical	Diarrhea		0	0	0	0	0	0	0	0	0	0
116-17b	GCA_001292745.1	L4		NA	India	Environmental	Water		0	0	0	0	0	0	0	0	0	0
1311-69	GCA_000736855.1	L4		1969	India	Clinical	Diarrhea		0	0	0	0	0	0	0	0	0	0
133-73	GCA_000736765.1	L4		1973	India	Clinical	Diarrhea		0	0	0	0	0	0	0	0	0	0
1421-77	GCA_000736785.1	L4		1977	India	Clinical	Diarrhea		1	0	0	0	0	0	0	0	0	0
2012Env-2	GCA_000788495.1	L4		2012	Haiti: Lassalle	Environmental	Water		0	0	0	0	0	0	0	0	0	0
2012Env-25	GCA_000788515.1	L4		2012	Haiti: Lassalle	Environmental	Water		0	0	0	0	0	0	0	0	0	0
2012Env-32	GCA_000788675.1	L4		2012	Haiti: Four-au-chaux	Environmental	Water		0	0	0	0	0	0	0	0	0	0
2012Env-92	GCA_000788755.1	L4		2012	Haiti: Gressier	Environmental	Water		0	0	0	0	0	0	0	0	0	0
2012HC-25	GCA_000788775.1	L4		2012	Haiti: Gressier	Clinical	Stool		0	0	0	0	0	0	0	0	0	0
234-93	GCA_000737005.1	L4		1993	India	Clinical	Diarrhea		1	1	1	0.999167	1	1	1	0.98	1	0
2479-86	GCA_001857305.1	L4		1986	USA: Louisiana	Environmental	Moore swab		0	0	0	0	0	0	0	0	0	0
2523-87	GCA_001857345.1	L4		1974	USA: Louisiana	Environmental	Moore swab		0	0	0	0	0	0	0	0	0	0
254-93	GCA_000737025.1	L4		1993	India	Clinical	Diarrhea		0	0	0	0	0	0	0	0	0	0
2631-78	GCA_001857225.1	L4		1978	USA: Louisiana	Environmental	Moore swab		0	0	0	0	0	0	0	0	0	0
2633-78	GCA_001857425.1	L4		1978	Brazil	Environmental	Sewage		0	0	0	0	0	0	0	0	0	0
3223-74	GCA_001743085.1	L4		1974	Guam	Environmental	Storm drain		0	0	0	0	0	0	0	0	0	0
3225-74	GCA_001857365.1	L4		1974	Guam	Environmental	Storm drain		0	0	0	0	0	0	0	0.14	1	0
3272-78	GCA_001857265.1	L4		1977	USA: Maryland	Environmental	Water		0	0	0	0	0	0	0	0	0	0
3568-07	GCA_001857505.1	L4		2007	Mexico	Environmental	Queso fresco		1	1	1	1	1	1	1	1	1	0
490-93	GCA_000737015.1	L4		1993	Thailand	Clinical	Diarrhea		0	0	0	0	0	0	0	0	0	0
5473-62	GCA_000736795.1	L4		1962	Philippines	Clinical	Diarrhea		0	0	0	0	0	0	0	0	0	0
571-88	GCA_000736945.1	L4		1988	China	Clinical	Diarrhea		1	1	1	1	1	1	1	1	1	1
623-39	GCA_000154005.2	L4		2002	Bangladesh	Environmental	Water		0	0	0	0	0	0	0	0	0	0
692-79	GCA_001857285.1	L4		1979	USA: Louisiana	Environmental	Water		0	0	0	0	0	0	0	0	0	0
8-76	GCA_000736935.1	L4		1976	India	Clinical	Diarrhea		0	0	0	0	0	0	0	0	0	0
877-163	GCA_001402745.1	L4		2002	Bangladesh	Environmental	Water		0	0	0	0	0	0	0	0	0	0
98/1453c	ERR2008429	L4	MX-1	1998	Mexico	Clinical	Clinical		0	0	0	0	0	0	0	0	0	0
98/2222	ERR2008432	L4	MX-1	1998	Mexico	Clinical	Clinical		0	0	0	0	0	0	0	0	0	0
98/659	ERR2008427	L4	MX-1	1998	Mexico	Clinical	Clinical		0	0	0	0	0	0	0	0	0	0
98/660	ERR2008428	L4	MX-1	1998	Mexico	Clinical	Clinical		0	0	0	0	0	0	0	0	0	0
984-81	GCA_000736775.1	L4		1981	India	Clinical	Diarrhea		0	0	0	0	0	0	0	0	0	0
99/1468	ERR2008355	L4	MX-1	1999	Mexico	Clinical	Clinical		0	0	0	0	0	0	0	0	0	0
99/19C	ERR2008351	L4	MX-1	1999	Mexico	Clinical	Clinical		0	0	0	0	0	0	0	0	0	0
99/2114	ERR2008357	L4	ELA-2	1999	Mexico	Clinical	Clinical		0	0	0	0	0	0	0	0	0	0
A215	GCA_001259995.1	L4		1985	USA	NA	NA		0	0	0	0	0	0	0	0	0	0
A3_296	GCA_003057775.1	L4		2017	Brazil: Sao Paulo, Campinas	Clinical	blood		0	0	0	0	0	0	0	0	0	0
A325	GCA_001254095.1	L4		1993	Argentina	NA	NA		0	0	0	0	0	0	0	0	0	0
AM-19226	GCA_000153785.3	L4		2001	Bangladesh	Clinical	NA		0	0	0	0	0	0	0	0	0	0
Amazonia	GCA_000223095.2	L4		1991	Brazil	Clinical	NA		0	0	0	0	0	0	0	0	0	0
BJG-01	GCA_000221465.1	L4		NA	NA	NA	NA		0	0	0	0	0	0	0	0	0	0
BRV8	GCA_001292785.1	L4		NA	United Kingdom	NA	Blood culture		0	0	0	0	0	0	0	0	0	0
CISM_1163068.5	GCA_002097815.1	L4		2012	Mozambique: Manhica	Clinical	Stool		0	0	0	0	0	0	0	0	0	0
CISM_300055	GCA_002097735.1	L4		2008	Mozambique: Manhica	Clinical	Stool		0	0	0	0	0	0	0	0	0	0
CISM_300205	GCA_002097745.1	L4		2008	Mozambique: Manhica	Clinical	Stool		0	0	0	0	0	0	0	0	0	0
CISM_300506	GCA_002097755.1	L4		2008	Mozambique: Manhica	Clinical	Stool		0	0	0	0	0	0	0	0	0	0
CNRVC140119	ERR976490	L4	ELA-1	1992	Brazil	Clinical	Clinical		0	0	0	0	0	0	0	0	0	0
CNRVC140120	ERR976491	L4	ELA-1	1991	Brazil	Clinical	Clinical		0	0	0	0	0	0	0	0	0	0
CP1035(8)	GCA_000304915.2	L4		2004	Mexico	Clinical	NA		0	0	0	0	0	0	0	0	0	0
CP1110	GCA_000387585.1	L4		2010	USA:FL	NA	NA		1	1	1	1	1	1	0.83	1	0.94	0
CP1111	GCA_000387625.1	L4		2010	USA:FL	NA	NA		1	1	1	1	1	1	0.83	1	0.94	0
CP1112	GCA_000387645.1	L4		2010	USA:FL	NA	NA		1	1	1	1	1	1	0.83	1	0.94	0
CP1113	GCA_000387665.1	L4		2010	USA:FL	NA	NA		1	1	1	1	1	1	0.83	1	0.94	0
CP1114	GCA_000387685.1	L4		2010	USA:FL	NA	NA		1	1	1	1	1	1	0.83	0.83	0.94	0
CP1115	GCA_000387605.1	L4		2010	USA:FL	NA	NA		1	1	1	1	1	1	0.83	1	0.94	0
CP1116	GCA_000387725.1	L4		2010	USA:FL	NA	NA		1	1	1	1	1	1	1	1	1	0
CP1117	GCA_000387705.1	L4		2010	USA:FL	NA	NA		1	1	1	1	1	1	0.83	1	0.94	0
DL4215	GCA_001953375.1	L4		2008	USA: Mouth of Rio Grande	Environmental	Water		0	0	0	0	0	0	0	0	0	0
Drakes2013	GCA_001543505.1	L4		2013	USA: California	Environmental	NA		0	0	0	0	0	0	0	0	0	0
EM-1676A	GCA_000348345.2	L4		NA	NA	NA	NA		0	0	0	0	0	0	0	0	0	0
FORC_055	GCA_002313025.1	L4		2014	South Korea: Jeollanam-do	Environmental	Cuttlefish		0	0	0	0	0	0	0	0	0	0
HC-02A1	GCA_000221445.1	L4		NA	NA	NA	NA		0	0	0	0	0	0	0	0	0	0
HC-02C1	GCA_000305525.2	L4		NA	NA	NA	NA		0	0	0	0	0	0	0	0	0	0
HC-1A2	GCA_000304775.1	L4		2010	Haiti	Clinical	NA		0	0	0	0	0	0	0	0	0	0
HC-36A1	GCA_000474965.1	L4		2010	Haiti	Clinical	Stool		0	0	0	0	0	0	0	0	0	0
HC-41B1	GCA_000304955.2	L4		2010	Haiti	Clinical	Stool		0	0	0	0	0	0	0	0	0	0
HC-43B1	GCA_000279435.1	L4		NA	NA	NA	NA		0	0	0	0	0	0	0	0	0	0
HC-44C1	GCA_000305565.2	L4		NA	NA	NA	NA		0	0	0	0	0	0	0	0	0	0
HC-46B1	GCA_000305605.1	L4		NA	NA	NA	NA		0	0	0	0	0	0	0	0	0	0
HC-50A1	GCA_000302835.1	L4		NA	NA	NA	NA		0	0	0	0	0	0	0	0	0	0
HC-51A1	GCA_000303105.1	L4		NA	NA	NA	NA		0	0	0	0	0	0	0	0	0	0
HC-52A1	GCA_000302855.1	L4		NA	NA	NA	NA		0	0	0	0	0	0	0	0	0	0
HC-55A1	GCA_000302875.1	L4		NA	NA	NA	NA		0	0	0	0	0	0	0	0	0	0
HC-55B2	GCA_000305645.2	L4		NA	NA	NA	NA		0	0	0	0	0	0	0	0	0	0
HC-55C2	GCA_000305015.2	L4		NA	NA	NA	NA		0	0	0	0	0	0	0	0	0	0
HC-56A1	GCA_000302895.1	L4		NA	NA	NA	NA		0	0	0	0	0	0	0	0	0	0
HC-57A1	GCA_000303005.1	L4		NA	NA	NA	NA		0	0	0	0	0	0	0	0	0	0
HC-59A1	GCA_000305195.2	L4		NA	NA	NA	NA		0	0	0	0	0	0	0	0	0	0
HC-59B1	GCA_000305545.2	L4		NA	NA	NA	NA		0	0	0	0	0	0	0	0	0	0
HC-60A1	GCA_000305055.2	L4		NA	NA	NA	NA		0	0	0	0	0	0	0	0	0	0
HC-61A2	GCA_000304795.1	L4		NA	NA	NA	NA		0	0	0	0	0	0	0	0	0	0
HC-78A1	GCA_000327225.3	L4		NA	NA	NA	NA		0	0	0	0	0	0	0	0	0	0
HE-09	GCA_000221405.1	L4		2010	Haiti	Environmental	NA		0	0	0	0	0	0	0	0	0	0
HE-16	GCA_000303085.1	L4		NA	NA	NA	NA		0	0	0	0	0	0	0	0	0	0
HE-25	GCA_000279265.1	L4		NA	NA	NA	NA		0	0	0	0	0	0	0	0	0	0
HE-40	GCA_000305115.2	L4		NA	NA	NA	NA		0	0	0	0	0	0	0	0	0	0
HE-45	GCA_000279285.1	L4		NA	NA	NA	NA		0	0	0	0	0	0	0	0	0	0
HE46	GCA_001857515.1	L4		2011	Haiti: Centre	Environmental	Water		0	0	0	0	0	0	0	0	0	0
HE48	GCA_000220785.2	L4		2010	Haiti: Cange	Environmental	NA		0	0	0	0	0	0	0	0	0	0
IDH-06787	GCA_002899735.1	L4		2014	India:Kolkata	Clinical	stool		0	0	0	0	0	0	0	0	0	0
L11	GCA_001718105.1	L4		2006	Sweden: Lommabukten	Environmental	Mussel		0	0	0	0	0	0	0	0	0	0
L15	GCA_001718095.1	L4		2006	Sweden: Lommabukten	Environmental	Mussel		0	0	0	0	0	0	0	0	0	0
LMA3984-4	GCA_000195065.1	L4		NA	Brazil	Environmental	Water		0	0	0	0	0	0	0	0	0	0
M1332	GCA_003056995.1	L4		2000	Russia: Chelyabinsk	NA	feces		0	0	0	0	0	0	0	0	0	0
M1337	GCA_002196375.1	L4		NA	Russia: Astrakhan	Clinical	Stool		0	0	0	0	0	0	0	0	0	0
M1522	GCA_001515165.1	L4		2014	Russia: Republic of Kalmykia	Environmental	Water		0	0	0	0	0	0	0	0	0	0
M988	GCA_001515115.1	L4		1972	Turkmenistan	Environmental	Water		0	0	0	0	0	0	0	0	0	0
Mex1	ERR063672	L4	/	1991	Mexico	Clinical	Clinical		0	0	0	0	0	0	0	0	0	0
MZO-2	GCA_000153985.3	L4		2001	Bangladesh	Clinical	NA		0	0	0	0	0	0	0	0	0	0
MZO-3	GCA_000168935.3	L4		2001	Bangladesh	Clinical	NA		0	0	0	0	0	0	0	0	0	0
NHCC-008D	GCA_000348425.2	L4		NA	NA	NA	NA		0	0	0	0	0	0	0	0	0	0
OYP1E07	GCA_002284455.1	L4		2009	USA: MA	Environmental	Oyster Pond		0	0	0	0	0	0	0	0	0	0
OYP1G01	GCA_002284495.1	L4		2009	USA: MA	Environmental	Oyster Pond		0	0	0	0	0	0	0	0	0	0
OYP2A12	GCA_002284395.1	L4		2009	USA: MA	Environmental	Oyster Pond		0	0	0	0	0	0	0	0	0	0
OYP2C05	GCA_002284475.1	L4		2009	USA: MA	Environmental	Oyster Pond		0	0	0	0	0	0	0	0	0	0
OYP2D07	GCA_002284425.1	L4		2009	USA: MA	Environmental	Oyster Pond		0	0	0	0	0	0	0	0	0	0
OYP2E01	GCA_002284415.1	L4		2009	USA: MA	Environmental	Oyster Pond		0	0	0	0	0	0	0	0	0	0
OYP3F10	GCA_002284355.1	L4		2009	USA: MA	Environmental	Oyster Pond		0	0	0	0	0	0	0	0	0	0
OYP4B01	GCA_002284365.1	L4		2009	USA: MA	Environmental	Oyster Pond		0	0	0	0	0	0	0	0	0	0
OYP4G08	GCA_002284325.1	L4		2009	USA: MA	Environmental	Oyster Pond		0	0	0	0	0	0	0	0	0	0
OYP4H06	GCA_002284315.1	L4		2009	USA: MA	Environmental	Oyster Pond		0	0	0	0	0	0	0	0	0	0
OYP4H08	GCA_002284255.1	L4		2009	USA: MA	Environmental	Oyster Pond		0	0	0	0	0	0	0	0	0	0
OYP4H11	GCA_002284245.1	L4		2009	USA: MA	Environmental	Oyster Pond		0	0	0	0	0	0	0	0	0	0
OYP5F10	GCA_002284235.1	L4		2009	USA: MA	Environmental	Oyster Pond		0	0	0	0	0	0	0	0	0	0
OYP6D06	GCA_002284205.1	L4		2009	USA: MA	Environmental	Oyster Pond		0	0	0	0	0	0	0	0	0	0
OYP6E07	GCA_002284185.1	L4		2009	USA: MA	Environmental	Oyster Pond		0	0	0	0	0	0	0	0	0	0
OYP6F08	GCA_002284175.1	L4		2009	USA: MA	Environmental	Oyster Pond		0	0	0	0	0	0	0	0	0	0
OYP6F10	GCA_002284265.1	L4		2009	USA: MA	Environmental	Oyster Pond		0	0	0	0	0	0	0	0	0	0
OYP6G08	GCA_002284155.1	L4		2009	USA: MA	Environmental	Oyster Pond		0	0	0	0	0	0	0	0	0	0
OYP7C09	GCA_002284075.1	L4		2009	USA: MA	Environmental	Oyster Pond		0	0	0	0	0	0	0	0	0	0
OYP8A01	GCA_002284125.1	L4		2009	USA: MA	Environmental	Oyster Pond		0	0	0	0	0	0	0	0	0	0
OYP8C06	GCA_002284095.1	L4		2009	USA: MA	Environmental	Oyster Pond		0	0	0	0	0	0	0	0	0	0
OYP8F12	GCA_002284115.1	L4		2009	USA: MA	Environmental	Oyster Pond		0	0	0	0	0	0	0	0	0	0
P-18748	GCA_002196055.1	L4		2004	Russia: Sochi	Clinical	Stool		0	0	0	0	0	0	0	0	0	0
PS15	GCA_000318075.1	L4		NA	USA: WA	Environmental	Sediment		0	0	0	0	0	0	0	0	0	0
S12	GCA_001735565.1	L4		2009	Australia: Sydney	Environmental	Water		0	0	0	0	0	0	0	0	0	0
Sa5Y	GCA_003063885.1	L4		2004	USA: California	Environmental	Water sample		0	0	0	0	0	0	0	0	0	0
TM 11079-80	GCA_000174255.1	L4		1980	Brazil	Environmental	Sewage		0	0	0	0	0	0	0	0	0	0
TMA 21	GCA_000174295.1	L4		1982	Brazil	Environmental	Seawater		0	0	0	0	0	0	0	0	0	0
TP	GCA_001857485.1	L4		2000	USA: San Diego, California	Environmental	Water		0	0	0	0	0	0	0	0.11	0.77	0
TUC_J31_W	ERR1024527	L4	/	2000	Argentina	Environmental	Environmental		1	1	1	1	1	1	1	1	1	1
TUC_NI16	ERR1024544	L4	/	NA	Nicaragua	Clinical	Clinical		0	0	0	0	0	0	0	0	0	0
TUC_T12550	ERR1024534	L4	ELA-1	1995	Argentina	Clinical	Clinical		0	0	0	0	0	0	0	0	0	0
TUC_T13074	ERR1024535	L4	ELA-1	1994	Argentina	Clinical	Clinical		0	0	0	0	0	0	0	0	0	0
TUC_T1437	ERR1024541	L4	/	1997	Argentina	Clinical	Clinical		0	0	0	0	0	0	0	0	0	0
TUC_T2220	ERR1024536	L4	ELA-1	1994	Argentina	Clinical	Clinical		0	0	0	0	0	0	0	0	0	0
TUC_T2734	ERR1024543	L4	/	2004	Argentina	Clinical	Clinical		1	0	0	0	0	0	0	1	0.96	0
TUC_T522	ERR1024537	L4	ELA-1	1998	Argentina	Clinical	Clinical		0	0	0	0	0	0	0	0	0	0
TUC_T5957	ERR1024538	L4	ELA-1	1993	Argentina	Clinical	Clinical		0	0	0	0	0	0	0	0	0	0
TUC_T610	ERR1024539	L4	ELA-1	1994	Argentina	Clinical	Clinical		0	0	0	0	0	0	0	0	0	0
TUC_T717	ERR1024533	L4	/	1998	Argentina	Clinical	Clinical		0	0	0	0	0	0	0	0	0	0
TUC_T777	ERR1024540	L4	/	1994	Argentina	Clinical	Clinical		0	0	0	0	0	0	0	0	0	0
TUC_VC591_14	ERR1024542	L4	ELA-1	2014	Argentina	Clinical	Clinical		0	0	0	0	0	0	0	0	0	0
V51	GCA_000152465.2	L4		1987	USA	Clinical	NA		1	1	1	1	1	1	1	1	1	0
VC22	GCA_001729195.1	L4		NA	USA: Florida	Environmental	Oyster		0	0	0	0	0	0	0	0	0	0
VC35	GCA_000299495.2	L4		2004	Malaysia	Clinical	Stool		0	0	0	0	0	0	0	0	0	0
VC48	GCA_001857165.1	L4		NA	USA: Florida	Environmental	Oyster		1	0	0	0	0	0	0	0	0	0
VC53	GCA_001857155.1	L4		2009	USA: Alabama	Environmental	Oyster		0	0	0	0	0	0	0	0.14	0.96	0
VC56	GCA_001857175.1	L4		2009	USA: Alabama	Environmental	Oyster		0	0	0	0	0	0	0	0	0	0
VCC19	GCA_000438805.2	L4		1994	Brazil: Sao Paulo, Santos	Environmental	Sewage		0	0	0	0	0	0	0	0	0	0
VcN1	GCA_002843255.1	L4		2017	Bangladesh: Dhaka	Environmental	River		0	0	0	0	0	0	0	0	0	0
YB1A01	GCA_001402185.1	L4		2009	USA: Oyster Pond, MA	Environmental	NA		0	0	0	0	0	0	0	0	0	0
YB1G06	GCA_001402365.1	L4		2009	USA: Oyster Pond, MA	Environmental	Pond Water		0	0	0	0	0	0	0	0	0	0
YB2A05	GCA_001402535.1	L4		2009	USA: Oyster Pond, MA	Environmental	Pond Water		0	0	0	0	0	0	0	0	0	0
YB2A06	GCA_001402375.1	L4		2009	USA: Oyster Pond, MA	Environmental	Pond Water		0	0	0	0	0	0	0	0	0	0
YB2G01	GCA_001411585.1	L4		2009	USA: Oyster Pond, MA	Environmental	Pond Water		0	0	0	0	0	0	0	0	0	0
YB2G05	GCA_001402415.1	L4		2009	USA: Oyster Pond, MA	Environmental	Pond Water		0	0	0	0	0	0	0	0	0	0
YB2G07	GCA_001402425.1	L4		2009	USA: Oyster Pond, MA	Environmental	Pond Water		0	0	0	0	0	0	0	0	0	0
YB3B05	GCA_001402545.1	L4		2009	USA: Oyster Pond, MA	Environmental	Pond Water		0	0	0	0	0	0	0	0	0	0
YB3G04	GCA_001402275.1	L4		2009	USA: Oyster Pond, MA	Environmental	Pond Water		0	0	0	0	0	0	0	0	0	0
YB4B03	GCA_001402605.1	L4		2009	USA: Oyster Pond, MA	Environmental	Pond Water		0	0	0	0	0	0	0	0	0	0
YB4C07	GCA_001402285.1	L4		2009	USA: Oyster Pond, MA	Environmental	Pond Water		0	0	0	0	0	0	0	0	0	0
YB4F05	GCA_001402265.1	L4		2009	USA: Oyster Pond, MA	Environmental	Pond Water		0	0	0	0	0	0	0	0	0	0
YB4G05	GCA_001402575.1	L4		2009	USA: Oyster Pond, MA	Environmental	Pond Water		0	0	0	0	0	0	0	0	0	0
YB4G06	GCA_001402255.1	L4		2009	USA: Oyster Pond, MA	Environmental	Pond Water		0	0	0	0	0	0	0	0	0	0
YB4H02	GCA_001402585.1	L4		2009	USA: Oyster Pond, MA	Environmental	Pond Water		0	0	0	0	0	0	0	0	0	0
YB5A06	GCA_001402435.1	L4		2009	USA: Oyster Pond, MA	Environmental	Pond Water		0	0	0	0	0	0	0	0	0	0
YB6A06	GCA_001402445.1	L4		2009	USA: Oyster Pond, MA	Environmental	Pond Water		0	0	0	0	0	0	0	0	0	0
YB7A06	GCA_001402335.1	L4		2009	USA: Oyster Pond, MA	Environmental	Pond Water		0	0	0	0	0	0	0	0	0	0
YB7A09	GCA_001402595.1	L4		2009	USA: Oyster Pond, MA	Environmental	Pond Water		0	0	0	0	0	0	0	0	0	0
YB8E08	GCA_001402655.1	L4		2009	USA: Oyster Pond, MA	Environmental	Pond Water		0	0	0	0	0	0	0	0	0	0
ZWU0020	GCA_000812045.1	L4		NA	USA: St. Louis, Missouri	Environmental	NA		0	0	0	0	0	0	0	0	0	0
BK1071	GCA_900185995.1	L4		2016	Germany	NA	Patient blood		0	0	0	0	0	0	0	0	0	0
M66-2	GCA_000021605.1	L5		1937	Indonesia: Makassar	Clinical	NA		1	0	0	0	0	0	0	0	0	0
MAK 757	GCA_000153865.1	L5		1937	Indonesia: Sulawesi	Clinical	NA		1	1	1	1	1	1	1	1	1	0
MAK676	GCA_000753725.1	L5		1937	Indonesia: Celebes	Clinical	Stool		1	1	1	1	1	1	1	1	1	0
MAK97	GCA_000939665.1	L5		1937	Indonesia: Makassar	Clinical	Stool		1	0	0	0	0	0	0	0	0	0
ME-7	GCA_001515095.1	L5		1966	India: Calcutta	Environmental	Water		1	1	1	1	1	1	1	1	1	0
34Kayum	GCA_002196395.1	L6		NA	Afghanistan: Kabul	Clinical	Stool		1	0	0	0	0	0	0	1	0.96	0
CW-6	GCA_001617665.1	L6		1966	India: Calcutta	Environmental	Water		1	0	0	0.973333	1	1	1	1	1	0
M1425	GCA_003056955.1	L6		2003	Russia: Perm	NA	Sewage		1	0	0	0	0	0	0	0	0	0
NCTC9420	GCA_001887615.1	L6		1954	Egypt	NA	NA		1	0	0	0	0	0	0	0	0	0
09-41_S154	QZVE00000000	L7		2009	China: Hangzhou	Clinical	Patient	Mild	1	1	1	0.570833	0.71	0.65	1	0.19	0.64	1
150136_S4	ERR2008310	L7	/	1969	Sudan	Clinical	Clinical		1	0	0.89	0.269167	0	0.26	0	1	0.9	1
150137_S6	ERR2008311	L7	/	1969	Sudan	Clinical	Clinical		1	1	1	0.9275	1	0.65	0.71	1	1	1
2012EL-1759	GCA_000710155.1	L7		2012	Haiti: Pivert River	Environmental	Water		1	0	0	0.998333	1	1	1	1	1	0
930125_S5	ERR2008312	L7	/	1969	Sudan	Clinical	Clinical		1	1	1	0.9325	0.94	0.96	0.64	1	1	1
ATCC 25874	GCA_001525525.1	L7		1963	India: Calcutta	Clinical	NA		1	1	1	1	1	1	1	1	1	1
TUC_Me3	ERR1024532	L7	/	1995	Argentina	Clinical	Clinical		1	0	0	0.973333	1	1	1	0.95	0.85	0
V52	GCA_000167935.2	L7		1968	Sudan	Clinical	NA		1	1	1	1	1	1	1	1	1	1
BX 330286	GCA_000174335.1	L8		1986	Australia	Environmental	Water		1	1	1	1	1	1	1	1	1	0
M2140	GCA_001887635.1	L8		1977	Australia	NA	NA		1	1	1	1	1	1	1	1	1	0
1146	ERR108532	L9 (L9.3)	ELA-3	2004	Mexico	Clinical	Clinical		1	0	0	0	0	0	0	0	0	0
2174	ERR108525	L9 (L9.3)	ELA-3	2001	Mexico	Environmental	Environmental		1	0	0	0.973333	1	1	1	0	0	0
2710	ERR108524	L9 (L9.3)	ELA-3	2001	Mexico	Environmental	Environmental		1	0	0	0.973333	1	1	1	0	0	0
3271	ERR163258	L9 (L9.3)	ELA-3	2009	Mexico	Clinical	Clinical		1	0	0	0	0	0	0	0	0	0
00/3242	ERR2008416	L9 (L9.3)	ELA-3	2000	Mexico	Clinical	Clinical		1	1	1	1	1	1	1	0.8	0.96	1
04-1_S36	QZVF00000000	L9 (L9.1)		2004	China: Hangzhou	Clinical	Patient	Mild	1	0	0	0	0	0	0	0	0	0
05-14_S103	QZVG00000000	L9 (L9.2)		2005	China: Hangzhou	Clinical	Patient	Moderate	1	0	0	0	0	0	0	0	0	0
06-18_S40	QZVH00000000	L9 (L9.1)		2006	China: Hangzhou	Clinical	Patient	Mild	1	0	0	0	0	0	0	0	0	0
06-6_S157	QZVI00000000	L9 (L9.2)		2006	China: Hangzhou	Clinical	Patient	Moderate	1	0	0	0	0	0	0	0	0	0
07-11_S111	QZVJ00000000	L9 (L9.2)		2007	China: Hangzhou	Environmental	Aquatic animal (bullfrog, shopping mall)		1	0	0	0	0	0	0	0	0	0
07-6_S126	QZVK00000000	L9 (L9.2)		2007	China: Hangzhou	Clinical	Patient	Mild	1	0	0	0.973333	1	1	1	0	0	0
08-1_S127	QZVL00000000	L9 (L9.2)		2008	China: Hangzhou	Clinical	Patient	Moderate	1	0	0	0	0	0	0	0	0	0
09-34_S47	QZVM00000000	L9 (L9.1)		2009	China: Hangzhou	Clinical	Patient	Mild	1	0	0	0	0	0	0	0	0	0
09-36_S48	QZVN00000000	L9 (L9.1)		2009	China: Hangzhou	Clinical	Patient	NA	1	0	0	0	0	0	0	0	0	0
10-1_S10	QZVO00000000	L9 (L9.2)		2010	China: Hangzhou	Environmental	Aquatic animal (soft-shelled turtle,shopping mall)		1	0	0	0	0	0	0	0	0	0
11-4_S24	QZVP00000000	L9 (L9.1)		2011	China: Hangzhou	Environmental	Water (river)		1	0	0	0	0	0	0	0	0	0
2012Env-9	GCA_000788715.2	L9 (L9.3)		2012	Haiti: Lassalle	Environmental	Water		1	0	0	0	0	0	0	0	0	0
97/670	ERR2008747	L9 (L9.3)	ELA-3	1997	Mexico	Clinical	Clinical		1	0	0	0	0	0	0	0	0	0
CP1037(10)	GCA_000302965.1	L9 (L9.3)		2003	Mexico	Environmental	NA		1	0	0	0	0	0	0	0	0	0
Env-390	GCA_001854425.1	L9 (L9.3)		2012	Haiti	Environmental	NA		1	0	0	0	0	0	0	0	0	0
981-75	GCA_000736925.1			1975	India	Clinical	Diarrhea		1	0	0	0.973333	1	1	1	1	1	0
E1320	GCA_001887415.1			1974	China:Shanghai	NA	NA		1	1	1	1	1	1	1	1	1	0
